# Supplementary material for: Microbial Community Cohesion Mediates Community Turnover in Unperturbed Aquifers
Source: mSystems. 2018 Jul 3;3(4):e00066-18. doi: 10.1128/mSystems.00066-18 (PMC6030547; doi:10.1128/mSystems.00066-18)
Supplement: TABLE S1 [file sys004182243st1.xlsx]

## Sheet: Supplemental Table 1 - Geochemi
Supplemental Table 1: Table of geochemical data collected in the three groundwater wells since April/May 2012. Samples with corresponding biological samples are highlighted in light gray.
Sample Name	Well	Date	Oxidation-Reduction Potential	pH	Specific Conductivity	Temp (degree C)	Water_Level (ft)	Arsenic (ug/L)	Barium (ug/L0	Calcium (mg/L)	Copper (ug/L)	Iron (ug/L)	Manganese (ug/L)	Potassium (mg/L)	Sodium (mg/L)	Strontium (ug/L)	Zinc (ug/L)	Ammonia (mg/L)	Total_N (mg/L)	Sulfate (mg/L)
AT-6 7/19/2016	AT-6	2016-07-19	-165	7.5	1387	14.4	16.05	2.7	67	154	0	8200	617	4.3	80.1	670	0	0.188	0.51	171
AT-6 4/13/2016	AT-6	2016-04-13	-164	NA	1322	13.9	10.12	3	55	133	0	6710	529	3.3	68.8	565	0	0.225	0.43	211
AT-6 2/2/2016	AT-6	2016-02-02	-166	7.54	1351	14.1	15.53	2.9	62	147	0	7810	586	3.7	74.6	602	0	0.22	0.35	199
AT-6 10/27/2015	AT-6	2015-10-27	-172	7.49	1450	14.2	17.04	2.8	71	159	0	8470	626	4.2	85.2	659	0	0.174	0.47	191
AT-6 7/22/2015	AT-6	2015-07-22	-180	7.47	1434	15.4	13.76	3.1	71	162	0	8170	652	4.1	80.3	661	0	0.221	0.5	194
AT-6 4/15/2015	AT-6	2015-04-15	-171	7.53	1688	14.1	10.12	3.3	81	177	0	7790	668	4.5	115	770	0	0.239	0.38	251
AT-6 1/21/2015	AT-6	2015-01-21	-155	7.35	1404	13.7	15.61	3	72	171	0	8230	659	4.1	87.4	693	0	0.213	0.4	201
AT-6 10/7/2014	AT-6	2014-10-07	-170	7.46	1379	14.2	17.1	2.9	75	171	0	7520	647	3.9	77.7	678	0	0.179	0.39	195
AT-6 7/8/2014	AT-6	2014-07-08	-181	7.54	1290	14.4	15.4	2.4	63	144	0	7070	567	3.7	71.3	603	0	0.122	0.28	232
AT-6 5/29/2014	AT-6	2014-05-29	-168	7.5	1244	15.2	13.63	2.3	61	144	0	6610	558	3.4	63.6	600	0	0.195	0.36	268
AT-6 4/24/2014	AT-6	2014-04-24	-178	7.4	1233	13.9	13.88	2.4	61	147	0	6550	568	2.8	62	602	0	0.168	0.23	273
AT-6 3/26/2014	AT-6	2014-03-26	-165	7.47	1212	13.7	14.12	2.5	59	146	0	7100	581	3.6	63.7	624	0	0.174	0.44	344
AT-6 1/30/2014	AT-6	2014-01-30	-167	7.63	1213	13.8	14.43	2.3	55	136	0	6430	539	3	62	581	0	0.153	0.59	297
AT-6 12/19/2013	AT-6	2013-12-19	-144	7.38	1179	13.7	14.15	2.4	58	144	0	6730	577	3	59	593	0	0.207	0.44	309
AT-6 11/18/2013	AT-6	2013-11-18	-157	7.42	1291	14.1	15.95	2.6	60	139	0	7130	558	4	73	598	0	0.199	0.47	216
AT-6 10/30/2013	AT-6	2013-10-30	-166	7.46	1325	14.4	16.66	2.8	62	143	0	7290	575	3	75	591	0	0.268	0.61	193
AT-6 9/24/2013	AT-6	2013-09-24	-163	7.44	1333	14.5	16.26	2.9	64	148	0	7190	581	4	74	598	0	0.165	0.44	180
AT-6 8/28/2013	AT-6	2013-08-28	-168	7.43	1292	15.4	15.87	2.5	63	145	0	7290	577	4	77	602	0	0.166	0.45	183
AT-6 7/31/2013	AT-6	2013-07-31	-170	7.44	1300	14.6	14.68	2.7	60	141	0	7150	567	3	74	578	0	0.15	0.47	184
AT-6 6/26/2013	AT-6	2013-06-26	-184	7.41	1311	15.4	15.53	2.8	63	147	0	7730	591	4	76	607	0	0.205	0.57	155
AT-6 5/29/2013	AT-6	2013-05-29	-192	NA	1282	14.6	15.5	2.8	60	144	0	7260	578	4	71	604	0	0.257	0.45	154
AT-6 4/30/2013	AT-6	2013-04-30	-180	7.45	1285	14.3	13.94	2.8	62	154	0	7610	614	4	72	647	0	0.195	0.54	191
AT-6 3/27/2013	AT-6	2013-03-27	-172	7.46	1285	14.2	13.6	3.2	60	144	0	7900	596	4	74	613	0	0.228	0.61	160
AT-6 2/21/2013	AT-6	2013-02-21	-175	7.52	1295	14	14.7	3.1	54	135	0	6920	542	3	68	571	0	0.225	1.01	179
AT-6 1/24/2013	AT-6	2013-01-24	-172	7.52	1326	14	14.98	3	57	143	0	7840	584	4	74	598	0	0.214	0.97	163
AT-6 12/19/2012	AT-6	2012-12-19	-166	7.4	1340	14.2	14.88	2.6	56	144	0	7260	566	4	73	603	0	0.227	0.22	125
AT-6 11/28/2012	AT-6	2012-11-28	-171	7.39	1393	14.2	16.78	3.2	64	158	0	8180	618	4	84	658	0	0.225	0.58	153
AT-6 10/24/2012	AT-6	2012-10-24	-166	7.41	1410	14.5	17.13	3.2	58	143	0	7270	560	4	77	603	0	0.206	0.82	135
AT-6 9/19/2012	AT-6	2012-09-19	-169	7.44	1432	14.3	16.95	2.9	60	151	0	7440	583	4	75	610	0	0.183	0.41	127
AT-6 8/21/2012	AT-6	2012-08-21	-165	7.44	1402	14.5	16.83	3.1	59	151	0	7980	596	4	77	618	0	0.186	0.58	137
AT-6 7/18/2012	AT-6	2012-07-18	-165	7.41	1400	14.6	16.8	3.3	55	139	0	7460	535	4	71	572	0	0.183	0.52	121
AT-6 6/7/2012	AT-6	2012-06-07	-163	7.38	1404	14.4	15.59	3	56	146	0	7490	565	4	72	602	0	0.18	0.52	161
AT-6 5/10/2012	AT-6	2012-05-10	-173	7.49	1412	14.4	NA	3	61	159	0	8650	639	4	73	645	0	0.194	0.51	186
GR-13 7/19/2016	GR-13	2016-07-19	-14	7.26	661	12.1	12.64	0	217	89.2	0	407	24	2	7.6	294	0	0	0	27.5
GR-13 4/13/2016	GR-13	2016-04-13	23	NA	663	11.7	11.03	0	192	81.2	0	201	0	0	6.6	263	0	0	0	31
GR -13 2/2/2016	GR-13	2016-02-02	21	7.29	658	11.8	11.5	0	208	88	0	287	0	0	6.9	273	0	0	0	29.4
GR -13 10/27/2015	GR-13	2015-10-27	23	7.25	653	11.8	12.41	0	222	90.5	0	251	0	0	7.1	288	0	0	0	32.2
GR -13 7/22/2015	GR-13	2015-07-22	38	7.15	658	12	10.85	0	217	91	0	446	0	2	7	286	0	0	0	32.2
GR -13 4/15/2015_Av	GR-13	2015-04-15	16	7.25	648	11.8	11.8	0	225	95.15	0	274	0	0	7.15	304	0	0	0	33
GR -13 1/21/2015	GR-13	2015-01-21	61	7.1	657	11.2	12.67	0	230	98.5	0	381	0	2	7	300	0	0	0	33
GR -13 10/7/2014	GR-13	2014-10-07	12	7.21	646	12	12.62	0	237	96.4	570	2800	0	0	6.3	292	155	0	0	35.2
GR -13 7/8/2014	GR-13	2014-07-08	14	7.27	646	12.3	11.04	0	213	87.3	0	233	0	0	6.3	276	0	0	0	41.6
GR -13 5/29/2014	GR-13	2014-05-29	45	7.43	649	12.2	11	0	217	89.1	0	812	0	0	6.1	280	0	0	0.32	37
GR -13 4/24/2014	GR-13	2014-04-24	79	7.49	646	11.7	11.04	0	226	92.6	0	360	0	0	5.8	289	0	0	0	35.5
GR -13 3/26/2014	GR-13	2014-03-26	19	7.19	645	11.9	11.59	0	221	91	0	690	0	0	6.7	293	0	0	0	42.2
GR -13 1/30/2014	GR-13	2014-01-30	80	7.37	645	11.8	11.95	0	210	86	0	434	0	2	6	282	0	0	0.38	33.4
GR -13 12/19/2013	GR-13	2013-12-19	71	7.19	653	11	13.23	0	218	88	0	315	0	2	7	286	0	0	0	32.6
GR -13 11/18/2013	GR-13	2013-11-18	50	7.24	648	12	13.18	0	210	86	0	620	0	2	7	282	0	0	0	35.8
GR -13 10/30/2013	GR-13	2013-10-30	78	7.2	646	11.9	13.42	5.7	89	115	0	1840	251	0	10	195	0	0.115	0.32	89
GR -13 9/24/2013	GR-13	2013-09-24	38	7.17	648	12.1	13.32	0	225	91	0	1150	0	2	6	278	0	0	0	32.9
GR -13 8/28/2013	GR-13	2013-08-28	69	7.09	652	12.4	13.19	5.6	87	112	0	1790	244	0	10	193	0	0.08	0	86
GR -13 7/31/2013	GR-13	2013-07-31	66	7.21	650	12.1	12.68	0	216	89	0	367	0	2	7	278	0	0	0	39.2
GR -13 6/26/2013	GR-13	2013-06-26	90	7.19	652	12.6	12.31	0	224	93	0	207	0	2	8	291	0	0	0	37.6
GR -13 5/29/2013	GR-13	2013-05-29	5	NA	654	12.2	12.49	0	224	92	0	499	0	2	8	293	0	0.054	0	36.4
GR -13 4/30/2013	GR-13	2013-04-30	68	7.18	654	12.1	12.42	0	228	94	0	281	0	2	8	301	0	0	0	38.6
GR -13 3/27/2013	GR-13	2013-03-27	57	7.2	652	11.8	12.71	0	220	90	0	683	0	2	8	288	0	0	0.31	33.9
GR -13 2/21/2013	GR-13	2013-02-21	39	7.26	649	11.8	13.47	0	212	87	0	435	0	2	8	281	0	0	0	34.3
GR -13 1/24/2013	GR-13	2013-01-24	44	7.28	650	11.7	13.66	0	218	88	0	1020	0	2	8	283	0	0	0	32
GR -13 12/19/2012	GR-13	2012-12-19	71	7.19	654	11.8	13.88	0	225	93	0	416	0	2	9	296	0	0.052	0	34
GR -13 11/28/2012	GR-13	2012-11-28	135	7.16	655	11.9	14.16	0	220	90	0	1080	0	0	8	288	0	0	0	31.7
GR -13 10/24/2012	GR-13	2012-10-24	50	7.18	662	12	14.09	0	211	86	0	656	0	0	8	278	0	0	0	32.4
GR -13 9/19/2012	GR-13	2012-09-19	50	7.24	667	11.9	13.92	0	225	89	0	3820	12	2	7	277	0	0	0	30.4
GR -13 8/21/2012	GR-13	2012-08-21	35	7.24	673	12.2	13.62	0	220	91	0	446	0	2	7	286	0	0	0	35.5
GR -13 7/18/2012	GR-13	2012-07-18	71	7.22	685	12.7	13.04	0	70	91	0	1440	196	0	8	157	0	0	0	35.2
GR -13 6/7/2012	GR-13	2012-06-07	6	7.26	671	12.8	11.9	0	214	88	0	7680	39	2	7	279	0	0	0	41.7
GR -13 4/25/2012	GR-13	2012-04-25	26	7.23	649	12.2	8.33	0	203	82	0	2980	23	0	6	264	0	0	0	52.3
LI-4 7/19/2016	LI-4	2016-07-19	-88	7.32	796	12	26.77	6	96	121	0	2100	255	0	11.5	210	0	0.081	0	94.8
LI-4 4/13/2016	LI-4	2016-04-13	-66	NA	794	11.5	24.19	6.3	96	125	0	2170	264	0	11.6	209	0	0.112	0.31	90.5
LI-4 2/2/2016	LI-4	2016-02-02	-74	7.42	810	11.3	26.31	6.4	90	116	0	2010	245	0	10.8	189	0	0.11	0.3	89.3
LI-4 10/27/2015	LI-4	2015-10-27	-91	7.35	806	11.6	27.13	6.1	91	114	0	1980	244	0	11.5	197	0	0.078	0.22	95.4
LI-4 7/22/2015	LI-4	2015-07-22	-108	7.31	808	12.3	25.6	5.9	93	118	0	1870	250	0	10.9	192	0	0.107	0.21	96.2
LI-4 4/15/2015	LI-4	2015-04-15	-89	7.36	798	11.5	24.27	6.1	94	123	0	1960	258	0	10.7	205	0	0.094	0.25	101
LI-4 1/21/2015	LI-4	2015-01-21	-94	7.36	787	11	26.34	5.8	98	129	0	2030	270	0	11	209	0	0.094	0	92.6
LI-4 10/7/2014	LI-4	2014-10-07	-85	7.32	790	11.6	27.2	5.8	97	125	0	1800	260	0	10.1	201	0	0.064	0	81.8
LI-4 7/8/2014	LI-4	2014-07-08	-109	7.38	771	12	25.71	5.7	87	111	0	1760	237	0	10.1	190	0	0	0	90.1
LI-4 5/29/2014	LI-4	2014-05-29	-109	7.36	764	13.2	25.7	5.7	86	110	0	1680	233	0	9.6	188	0	0.098	0.21	77.9
LI-4 4/24/2014	LI-4	2014-04-24	-108	7.32	782	12.6	25.76	5.6	91	117	0	1780	252	0	9.2	199	0	0.054	0.29	76.1
LI-4 3/26/2014	LI-4	2014-03-26	-97	7.29	776	11.3	26.08	5.5	87	115	0	1890	254	0	10	195	0	0.08	0	89.9
LI-4 1/30/2014	LI-4	2014-01-30	-105	7.44	785	11.4	26.23	5.5	88	112	0	1850	246	0	10	201	0	0	0.52	84.9
LI-4 12/19/2013	LI-4	2013-12-19	-94	7.23	801	11.4	26.51	5.7	91	116	0	1820	255	0	10	202	0	0.104	0.24	90.6
LI-4 11/18/2013	LI-4	2013-11-18	-113	7.34	801	11.5	26.45	5.7	89	115	0	1900	251	0	10	203	0	0.092	0.22	94.9
LI-4 10/30/2013	LI-4	2013-10-30	-111	7.36	797	11.9	26.88	0	217	89	0	275	0	2	6	279	0	0	0	32.2
LI-4 9/24/2013_Av	LI-4	2013-09-24	-84	7.31	801	11.5	26.87	5.75	91.5	117.5	0	1860	253	0	10	195.5	0	0.09	0.29	91.8
LI-4 8/28/2013	LI-4	2013-08-28	-99	7.27	786	12.7	26.86	0	217	89	0	296	0	2	7	279	0	0	0	34.7
LI-4 7/31/2013	LI-4	2013-07-31	-100	7.28	784	11.8	26.17	5.4	87	113	0	1790	247	0	10	186	0	0	0	95.9
LI-4 6/26/2013	LI-4	2013-06-26	-101	7.33	782	12.4	26.86	5.5	90	116	0	1870	253	0	10	198	0	0.377	0.32	88.1
LI-4 5/29/2013	LI-4	2013-05-29	-102	7.31	761	11.9	26.7	5.5	83	110	0	1780	245	0	10	184	0	0.132	0	79.4
LI-4 4/30/2013	LI-4	2013-04-30	-105	NA	756	11.6	25.56	5.9	86	112	0	1790	247	0	10	195	0	0.109	0.55	81.3
LI-4 3/27/2013	LI-4	2013-03-27	-108	7.34	753	11.4	25.78	6.1	84	109	0	1810	242	0	10	192	0	0.123	0.29	75.9
LI-4 2/21/2013	LI-4	2013-02-21	-112	7.34	755	11.4	26.25	5.9	80	105	0	1680	230	0	9	182	0	0.12	0.29	70.4
LI-4 1/24/2013	LI-4	2013-01-24	-111	7.3	755	11.4	26.14	5.9	83	108	0	1720	233	0	9	188	0	0.106	0.35	74.7
LI-4 12/19/2012	LI-4	2012-12-19	-94	7.31	744	11.5	26.21	6.1	84	109	0	1760	237	0	9	191	0	0.136	0	68.9
LI-4 11/29/2012	LI-4	2012-11-29	-116	7.31	744	11.4	27.13	5.9	83	109	0	1760	235	0	9	186	0	0.117	0	74.3
LI-4 10/24/2012	LI-4	2012-10-24	-96	7.32	744	11.7	27.34	6	80	102	0	1640	225	0	9	182	0	0.08	0	64.4
LI-4 9/19/2012	LI-4	2012-09-19	-120	7.33	746	11.9	27.45	5.5	80	105	0	1630	229	0	9	177	0	0.079	0	70.1
LI-4 8/22/2012	LI-4	2012-08-22	-94	7.26	749	11.6	27.44	5.6	80	107	0	1700	234	0	9	179	0	0.07	0.24	67.6
LI-4 7/18/2012	LI-4	2012-07-18	-95	7.32	739	11.9	27.3	6.1	70	51	0	440	138	5	44	263	11	0.084	0	70.8
LI-4 6/7/2012	LI-4	2012-06-07	-91	7.39	735	11.6	26.73	5.7	74	99	0	1540	218	0	9	166	0	0.08	0	82.3
LI-4 5/16/2012	LI-4	2012-05-16	-109	7.36	734	12	NA	5.7	82	107	0	1660	235	0	10	187	0	0.085	0	94.2

## Sheet: Limit of Detection by Parameter
Barium	15	ug/L
Calcium	2	mg/L
Copper	2	ug/L
Iron	50	ug/L
Manganese	10	ug/L
Potassium	2	mg/L
Sodium	5	mg/L
Strontium	30	ug/L
Zinc	10	ug/L
Arsenic	2	ug/L
Ammonia	0.05	mg/L
Nitrogen, Total Kjeldahl (TKN)	0.2	mg/L
Sulfate	50	mg/L

## Sheet: Ohio EPA SOP
Manufacturer	Model Number	Test	SOP (Test Method)
ICP Perkin Elmer Optima	7300DV ICP/OES	Aluminum	401.1 (200.7/6010)
		Barium	401.1 (200.7/6010)
		Boron	401.1 (200.7/6010)
		Calcium	401.1 (200.7/6010)
		Hardness, Total	401.1 (200.7/6010)
		Iron	401.1 (200.7/6010)
		Magnesium	401.1 (200.7/6010)
		Manganese	401.1 (200.7/6010)
		Potassium	401.1 (200.7/6010)
		Sodium	401.1 (200.7/6010)
		Strontium	401.1 (200.7/6010)
		Zinc	401.1 (200.7/6010)
ICP-MS Perkin Elmer ELAN	9000	Arsenic	460.1 (200.8/6020)
		Cadmium	460.1 (200.8/6020)
		Chromium	460.1 (200.8/6020)
		Copper	460.1 (200.8/6020)
		Lead	460.1 (200.8/6020)
		Nickel	460.1 (200.8/6020)
		Selenium	460.1 (200.8/6020)
Ion Chromatograph Dionex	ICS2000	Bromide	290.1 (300.1)
OI Analytical	Aurora 1030	TOC	335.3 (SM 5310C)
Agilent GCMS	7890A (G3440A)/5975C	Herbicide/Cyanazine	510.21 (525.2)
Agilent GCMS	6890N (G1540N)/5975C	SVOC	510.4 (625/8270)
Agilent GCMS1	7890A (G3440A)/5975	VOC	530.2 (524.2/624/8260)
Agilent GCMS1	6890N (G1540N)/5975B	VOC	530.2 (524.2/624/8260)
Autotitrator Radiometer	Tim 870 Titration Manager	Alkalinity	220.1 (310.1)
Konelab Aquakem	20	Ammonia	250.4 (350.1)
		Chloride	230.2 (325.1)
		COD	320.4 (SM 5220D)
		Nitrate	250.7 (SM4500-NO3)
		Sulfate	270.3 (375.2)
		TKN	250.6 (351.2)
		TP	260.8 (365.4)
Mettler Toledo	XS204	Total Dissolved Solids	130.2 (SM 2540C)
Thermo Scientific (Combination Fluoride Electrode)	900061	Fluoride	280.1 (SM 4500-FC)

## Sheet: OTU Table Factors Sheet
Samples	SampleID	Well	Filter	Date	Well/Filter
XA22	Athens 0.2 10/27/15	Athens	0.2	10_2015	Athens 0.2
TG22	Greene 0.2 4/2016	Greene	0.2	4_2016	Greene 0.2
TL22	Licking 0.2 4/2016	Licking	0.2	4_2016	Licking 0.2
TA12	Athens 0.1 4/2016	Athens	0.1	4_2016	Athens 0.1
PA22	Athens 0.2 7/2016	Athens	0.2	7_2016	Athens 0.2
TL12	Licking 0.1 4/2016	Licking	0.1	4_2016	Licking 0.1
HA22	Athens 0.2 2/2016	Athens	0.2	2_2016	Athens 0.2
HG12	Greene 0.1 2/2016	Greene	0.1	2_2016	Greene 0.1
TG11	Greene 0.1 4/2016	Greene	0.1	4_2016	Greene 0.1
HA12	Athens 0.1 2/2016	Athens	0.1	2_2016	Athens 0.1
HG22	Greene 0.2 2/2016	Greene	0.2	2_2016	Greene 0.2
PL22	Licking 0.2 7/2016	Licking	0.2	7_2016	Licking 0.2
HG11	Greene 0.1 2/2016	Greene	0.1	2_2016	Greene 0.1
TA22	Athens 0.2 4/2016	Athens	0.2	4_2016	Athens 0.2
TL21	Licking 0.2 4/2016	Licking	0.2	4_2016	Licking 0.2
PA12	Athens 0.1 7/2016	Athens	0.1	7_2016	Athens 0.1
PG11	Greene 0.1 7/2016	Greene	0.1	7_2016	Greene 0.1
XG22	Greene 0.2 10/27/15	Greene	0.2	10_2015	Greene 0.2
XG21	Greene 0.2 10/27/15	Greene	0.2	10_2015	Greene 0.2
X4G21	Greene 0.2 4/15/15	Greene	0.2	4_2015	Greene 0.2
X7G22	Greene 0.2 7/22/15	Greene	0.2	7_2015	Greene 0.2
X7A22	Athens 0.2 7/22/15	Athens	0.2	7_2015	Athens 0.2
TG21	Greene 0.2 4/2016	Greene	0.2	4_2016	Greene 0.2
PG22	Greene 0.2 7/2016	Greene	0.2	7_2016	Greene 0.2
PG21	Greene 0.2 7/2016	Greene	0.2	7_2016	Greene 0.2
PL12	Licking 0.1 7/2016	Licking	0.1	7_2016	Licking 0.1
XB06	Licking 0.1 7/8/14	Licking	0.1	7_2014	Licking 0.1
YA01	Greene 0.2 10/7/14	Greene	0.2	10_2014	Greene 0.2
YB01	Greene 0.2 10/7/14	Greene	0.2	10_2014	Greene 0.2
XA01	Greene 0.2 7/8/14	Greene	0.2	7_2014	Greene 0.2
X7G21	Greene 0.2 7/22/15	Greene	0.2	7_2015	Greene 0.2
YB02	Greene 0.1 10/7/14	Greene	0.1	10_2014	Greene 0.1
X4G22	Greene 0.2 4/15/15	Greene	0.2	4_2015	Greene 0.2
XL22	Licking 0.2 10/27/15	Licking	0.2	10_2015	Licking 0.2
HG21	Greene 0.2 2/2016	Greene	0.2	2_2016	Greene 0.2
HA21	Athens 0.2 2/2016	Athens	0.2	2_2016	Athens 0.2
G202	Greene 0.2 1/19/15	Greene	0.2	1_2015	Greene 0.2
G201	Greene 0.2 1/19/15	Greene	0.2	1_2015	Greene 0.2
L201	Licking 0.2 1/19/15	Licking	0.2	1_2015	Licking 0.2
HL22	Licking 0.2 2/2016	Licking	0.2	2_2016	Licking 0.2
X4A11	Athens 0.1 4/15/15	Athens	0.1	4_2015	Athens 0.1
XB01	Greene 0.2 7/8/14	Greene	0.2	7_2014	Greene 0.2
YA04	Licking 0.2 10/7/14	Licking	0.2	10_2014	Licking 0.2
X4L21	Licking 0.2 4/15/15	Licking	0.2	4_2015	Licking 0.2
XL21	Licking 0.2 10/27/15	Licking	0.2	10_2015	Licking 0.2
PL21	Licking 0.2 7/2016	Licking	0.2	7_2016	Licking 0.2
L202	Licking 0.2 1/19/15	Licking	0.2	1_2015	Licking 0.2
X7G12	Greene 0.1 7/22/15	Greene	0.1	7_2015	Greene 0.1
X7G11	Greene 0.1 7/22/15	Greene	0.1	7_2015	Greene 0.1
YA02	Greene 0.1 10/7/14	Greene	0.1	10_2014	Greene 0.1
XG11	Greene 0.1 10/27/15	Greene	0.1	10_2015	Greene 0.1
X4G12	Greene 0.1 4/15/15	Greene	0.1	4_2015	Greene 0.1
XG12	Greene 0.1 10/27/15	Greene	0.1	10_2015	Greene 0.1
PG12	Greene 0.1 7/2016	Greene	0.1	7_2016	Greene 0.1
XB05	Licking 0.2 7/8/14	Licking	0.2	7_2014	Licking 0.2
XL11	Licking 0.1 10/27/15	Licking	0.1	10_2015	Licking 0.1
X7A21	Athens 0.2 7/22/15	Athens	0.2	7_2015	Athens 0.2
PA11	Athens 0.1 7/2016	Athens	0.1	7_2016	Athens 0.1
TA21	Athens 0.2 4/2016	Athens	0.2	4_2016	Athens 0.2
YB03	Athens 0.2 10/7/14	Athens	0.2	10_2014	Athens 0.2
YA03	Athens 0.2 10/7/14	Athens	0.2	10_2014	Athens 0.2
XA21	Athens 0.2 10/27/15	Athens	0.2	10_2015	Athens 0.2
PA21	Athens 0.2 7/2016	Athens	0.2	7_2016	Athens 0.2
A202	Athens 0.2 1/19/15	Athens	0.2	1_2015	Athens 0.2
XA03	Athens 0.2 7/8/14	Athens	0.2	7_2014	Athens 0.2
X4A22	Athens 0.2 4/15/15	Athens	0.2	4_2015	Athens 0.2
HL11	Licking 0.1 2/2016	Licking	0.1	2_2016	Licking 0.1
X3811	Licking-PW 0.1	Licking-PW	0.1	6_2016	Li-PW 0.1
HA11	Athens 0.1 2/2016	Athens	0.1	2_2016	Athens 0.1
A201	Athens 0.2 1/19/15	Athens	0.2	1_2015	Athens 0.2
X4A21	Athens 0.2 4/15/15	Athens	0.2	4_2015	Athens 0.2
XA11	Athens 0.1 10/27/15	Athens	0.1	10_2015	Athens 0.1
X7L21	Licking 0.2 7/22/15	Licking	0.2	7_2015	Licking 0.2
HL21	Licking 0.2 2/2016	Licking	0.2	2_2016	Licking 0.2
X7L22	Licking 0.2 7/22/15	Licking	0.2	7_2015	Licking 0.2
XB02	Greene 0.1 7/8/14	Greene	0.1	7_2014	Greene 0.1
XL12	Licking 0.1 10/27/15	Licking	0.1	10_2015	Licking 0.1
X4L11	Licking 0.1 4/15/15	Licking	0.1	4_2015	Licking 0.1
PL11	Licking 0.1 7/2016	Licking	0.1	7_2016	Licking 0.1
X3812	Licking-PW 0.1	Licking-PW	0.1	6_2016	Li-PW 0.1
X4A12	Athens 0.1 4/15/15	Athens	0.1	4_2015	Athens 0.1
A102	Athens 0.1 1/19/15	Athens	0.1	1_2015	Athens 0.1
XA02	Greene 0.1 7/8/14	Greene	0.1	7_2014	Greene 0.1
X4G11	Greene 0.1 4/15/15	Greene	0.1	4_2015	Greene 0.1
X3822	Licking-PW 0.2	Licking-PW	0.2	6_2016	Li-PW 0.2
G102	Greene 0.1 1/19/15	Greene	0.1	1_2015	Greene 0.1
G101	Greene 0.1 1/19/15	Greene	0.1	1_2015	Greene 0.1
X3821	Licking-PW 0.2	Licking-PW	0.2	6_2016	Li-PW 0.2
HL12	Licking 0.1 2/2016	Licking	0.1	2_2016	Licking 0.1
TG12	Greene 0.1 4/2016	Greene	0.1	4_2016	Greene 0.1
XA12	Athens 0.1 10/27/15	Athens	0.1	10_2015	Athens 0.1
XB04	Athens 0.1 7/8/14	Athens	0.1	7_2014	Athens 0.1
L101	Licking 0.1 1/19/15	Licking	0.1	1_2015	Licking 0.1
XA06	Licking 0.1 7/8/14	Licking	0.1	7_2014	Licking 0.1
TL11	Licking 0.1 4/2016	Licking	0.1	4_2016	Licking 0.1
XA05	Licking 0.2 7/8/14	Licking	0.2	7_2014	Licking 0.2
X4L22	Licking 0.2 4/15/15	Licking	0.2	4_2015	Licking 0.2
XB03	Athens 0.2 7/8/14	Athens	0.2	7_2014	Athens 0.2
X7A12	Athens 0.1 7/22/15	Athens	0.1	7_2015	Athens 0.1
L102	Licking 0.1 1/19/15	Licking	0.1	1_2015	Licking 0.1
A101	Athens 0.1 1/19/15	Athens	0.1	1_2015	Athens 0.1
TA11	Athens 0.1 4/2016	Athens	0.1	4_2016	Athens 0.1
X7A11	Athens 0.1 7/22/15	Athens	0.1	7_2015	Athens 0.1
XA04	Athens 0.1 7/8/14	Athens	0.1	7_2014	Athens 0.1
X7L12	Licking 0.1 7/22/15	Licking	0.1	7_2015	Licking 0.1
