# Supplementary material for: Microbial Community Cohesion Mediates Community Turnover in Unperturbed Aquifers
Source: mSystems. 2018 Jul 3;3(4):e00066-18. doi: 10.1128/mSystems.00066-18 (PMC6030547; doi:10.1128/mSystems.00066-18)
Supplement: TABLE S2 [file sys004182243st2.xlsx]

## Sheet: Mantel Within-well Results
Supplemental Table 2 - Sheet 1: Table of Mantel statistics results for within-well relationships. Only significant values (as determined by pval3) are presented.
	mantelr	pval1	pval2	pval3	llim.2.5%	ulim.97.5%
Month correlation in Greene County	0.543734	0.00010001	1	0.00010001	0.352435	0.697632
SpCond correlation in Athens County	0.585328	0.0123012	0.987799	0.0137014	0.263462	0.711711
Water_Level correlation in Licking County	0.369264	0.030003	0.970097	0.0385039	0.174273	0.644285
Strontium correlation in Athens County	0.501673	0.0215022	0.978698	0.0347035	0.133248	0.690731
Total_N correlation in Licking County	0.293669	0.0322032	0.967997	0.040404	-0.0148454	0.56368
Sulfate correlation in Athens County	0.639933	0.0020002	0.9982	0.00230023	0.448616	0.764939

## Sheet: Mantel Total Dataset Results
Supplemental Table 2 - Sheet 2: Table of Mantel test results for the complete dataset. Both significant and insignificant comparisons are showed.
	mantelr	pval1	pval2	pval3	llim.2.5%	ulim.97.5%
Month	-0.0858536	0.990799	0.00930093	0.080108	-0.115577	-0.0534842
ORP	0.833957	0.00010001	1	0.00010001	0.802791	0.863697
pH	0.453689	0.00010001	1	0.00010001	0.374464	0.546991
SpCond	0.564703	0.00010001	1	0.00010001	0.506237	0.638101
Temp	0.231624	0.00270027	0.9974	0.00270027	0.16267	0.335175
Water_Level	0.475977	0.00020002	0.9999	0.00020002	0.399651	0.582032
Arsenic	0.707254	0.00010001	1	0.00010001	0.661987	0.770345
Barium	0.785725	0.00010001	1	0.00010001	0.759857	0.819489
Calcium	0.6511	0.00010001	1	0.00010001	0.597664	0.705443
Copper	0.0374699	0.291829	0.709571	0.510551	-0.0172789	0.109178
Iron	0.546011	0.00010001	1	0.00010001	0.482507	0.62224
Manganese	0.645037	0.00010001	1	0.00010001	0.589811	0.701579
Potassium	0.175622	0.0149015	0.985199	0.0149015	0.119483	0.242942
Sodium	0.428931	0.00030003	0.9998	0.00030003	0.36196	0.506241
Strontium	0.359622	0.00060006	0.9995	0.00060006	0.305544	0.433255
Zinc	0.0374699	0.294429	0.706871	0.514051	-0.0099279	0.101762
Ammonia	0.565471	0.00010001	1	0.00010001	0.50508	0.672476
Total_N	0.418336	0.00010001	1	0.00010001	0.332487	0.567354
Sulfate	0.606563	0.00010001	1	0.00010001	0.550204	0.664435

## Sheet: bNTI Mantel Results
Supplemental Table 2 - Sheet 3: Mantel test results comparing cohesion to various community turnover metrics; BC = Bray-Curtis, UWU = Unweighted UniFrac, WU = Weighted Unifrac
	mantelr	pval1	pval2	pval3	llim.2.5%	ulim.97.5%
Total bNTI-Neg	0.200423	0.00590059	0.994199	0.00590059	0.138618	0.28173
Total bNTI-Pos	0.141819	0.0193019	0.980798	0.0207021	0.0945798	0.215092
Total UWU-Neg	0.306343	0.00090009	0.9992	0.00090009	0.255626	0.386899
Total UWU-Pos	0.149256	0.0172017	0.982898	0.0185019	0.0975352	0.215016
Total WU-Neg	0.425702	0.00010001	1	0.00010001	0.365429	0.486466
Total WU-Pos	0.318128	0.00040004	0.9997	0.00040004	0.260366	0.386806
Total BC-Neg	0.493012	0.00010001	1	0.00010001	0.449499	0.533605
Total BC-Pos	0.309541	0.00030003	0.9998	0.00030003	0.257047	0.376384
