# Supplementary material for: Microbial Community Cohesion Mediates Community Turnover in Unperturbed Aquifers
Source: mSystems. 2018 Jul 3;3(4):e00066-18. doi: 10.1128/mSystems.00066-18 (PMC6030547; doi:10.1128/mSystems.00066-18)
Supplement: TABLE S4 [file sys004182243st4.xlsx]

## Sheet: bNTI
	Well	Filter	Date	Well/Filter	Athens 0.2 10/27/15	Greene 0.2 4/2016	Licking 0.2 4/2016	Athens 0.1 4/2016	Athens 0.2 7/2016	Licking 0.1 4/2016	Athens 0.2 2/2016	Greene 0.1 2/2016	Greene 0.1 4/2016	Athens 0.1 2/2016	Greene 0.2 2/2016	Licking 0.2 7/2016	Athens 0.2 4/2016	Athens 0.1 7/2016	Greene 0.1 7/2016	Greene 0.2 10/27/15	Greene 0.2 4/15/15	Greene 0.2 7/22/15	Athens 0.2 7/22/15	Greene 0.2 7/2016	Licking 0.1 7/2016	Licking 0.1 7/8/14	Greene 0.2 10/7/14	Greene 0.2 7/8/14	Greene 0.1 10/7/14	Licking 0.2 10/27/15	Greene 0.2 1/19/15	Licking 0.2 1/19/15	Licking 0.2 2/2016	Athens 0.1 4/15/15	Licking 0.2 10/7/14	Licking 0.2 4/15/15	Greene 0.1 7/22/15	Greene 0.1 10/27/15	Greene 0.1 4/15/15	Licking 0.2 7/8/14	Licking 0.1 10/27/15	Athens 0.2 10/7/14	Athens 0.2 1/19/15	Athens 0.2 7/8/14	Athens 0.2 4/15/15	Licking 0.1 2/2016	Licking-PW 0.1	Athens 0.1 10/27/15	Licking 0.2 7/22/15
Athens 0.2 10/27/15	Athens	0.2	10_2015	Athens 0.2	NA	NA	NA	NA	NA	NA	NA	NA	NA	NA	NA	NA	NA	NA	NA	NA	NA	NA	NA	NA	NA	NA	NA	NA	NA	NA	NA	NA	NA	NA	NA	NA	NA	NA	NA	NA	NA	NA	NA	NA	NA	NA	NA	NA	NA
Greene 0.2 4/2016	Greene	0.2	4_2016	Greene 0.2	17.6687	NA	NA	NA	NA	NA	NA	NA	NA	NA	NA	NA	NA	NA	NA	NA	NA	NA	NA	NA	NA	NA	NA	NA	NA	NA	NA	NA	NA	NA	NA	NA	NA	NA	NA	NA	NA	NA	NA	NA	NA	NA	NA	NA	NA
Licking 0.2 4/2016	Licking	0.2	4_2016	Licking 0.2	1.63685	11.4518	NA	NA	NA	NA	NA	NA	NA	NA	NA	NA	NA	NA	NA	NA	NA	NA	NA	NA	NA	NA	NA	NA	NA	NA	NA	NA	NA	NA	NA	NA	NA	NA	NA	NA	NA	NA	NA	NA	NA	NA	NA	NA	NA
Athens 0.1 4/2016	Athens	0.1	4_2016	Athens 0.1	0.053835	1.67623	1.39139	NA	NA	NA	NA	NA	NA	NA	NA	NA	NA	NA	NA	NA	NA	NA	NA	NA	NA	NA	NA	NA	NA	NA	NA	NA	NA	NA	NA	NA	NA	NA	NA	NA	NA	NA	NA	NA	NA	NA	NA	NA	NA
Athens 0.2 7/2016	Athens	0.2	7_2016	Athens 0.2	-5.42631	14.5234	2.28224	-0.678319	NA	NA	NA	NA	NA	NA	NA	NA	NA	NA	NA	NA	NA	NA	NA	NA	NA	NA	NA	NA	NA	NA	NA	NA	NA	NA	NA	NA	NA	NA	NA	NA	NA	NA	NA	NA	NA	NA	NA	NA	NA
Licking 0.1 4/2016	Licking	0.1	4_2016	Licking 0.1	2.09034	3.74154	6.78902	1.0287	0.812414	NA	NA	NA	NA	NA	NA	NA	NA	NA	NA	NA	NA	NA	NA	NA	NA	NA	NA	NA	NA	NA	NA	NA	NA	NA	NA	NA	NA	NA	NA	NA	NA	NA	NA	NA	NA	NA	NA	NA	NA
Athens 0.2 2/2016	Athens	0.2	2_2016	Athens 0.2	-2.59683	6.98283	0.692485	-0.87405	-1.19653	-1.20536	NA	NA	NA	NA	NA	NA	NA	NA	NA	NA	NA	NA	NA	NA	NA	NA	NA	NA	NA	NA	NA	NA	NA	NA	NA	NA	NA	NA	NA	NA	NA	NA	NA	NA	NA	NA	NA	NA	NA
Greene 0.1 2/2016	Greene	0.1	2_2016	Greene 0.1	15.0802	4.08552	10.0275	9.08656	10.8312	6.03628	12.1375	NA	NA	NA	NA	NA	NA	NA	NA	NA	NA	NA	NA	NA	NA	NA	NA	NA	NA	NA	NA	NA	NA	NA	NA	NA	NA	NA	NA	NA	NA	NA	NA	NA	NA	NA	NA	NA	NA
Greene 0.1 4/2016	Greene	0.1	4_2016	Greene 0.1	8.13917	2.95347	10.6161	11.1029	6.19232	11.721	4.42416	-1.12274	NA	NA	NA	NA	NA	NA	NA	NA	NA	NA	NA	NA	NA	NA	NA	NA	NA	NA	NA	NA	NA	NA	NA	NA	NA	NA	NA	NA	NA	NA	NA	NA	NA	NA	NA	NA	NA
Athens 0.1 2/2016	Athens	0.1	2_2016	Athens 0.1	0.375187	0.765578	-0.373023	-2.01607	-0.673843	-2.46997	0.422337	10.446	-0.228044	NA	NA	NA	NA	NA	NA	NA	NA	NA	NA	NA	NA	NA	NA	NA	NA	NA	NA	NA	NA	NA	NA	NA	NA	NA	NA	NA	NA	NA	NA	NA	NA	NA	NA	NA	NA
Greene 0.2 2/2016	Greene	0.2	2_2016	Greene 0.2	14.7154	-6.2937	9.40753	1.07988	16.0694	1.73457	11.6901	9.31694	2.39372	7.58096	NA	NA	NA	NA	NA	NA	NA	NA	NA	NA	NA	NA	NA	NA	NA	NA	NA	NA	NA	NA	NA	NA	NA	NA	NA	NA	NA	NA	NA	NA	NA	NA	NA	NA	NA
Licking 0.2 7/2016	Licking	0.2	7_2016	Licking 0.2	-0.98928	11.7164	-3.58041	-1.96234	-0.229353	-1.55143	-1.51859	7.5119	4.46818	-2.11142	10.8981	NA	NA	NA	NA	NA	NA	NA	NA	NA	NA	NA	NA	NA	NA	NA	NA	NA	NA	NA	NA	NA	NA	NA	NA	NA	NA	NA	NA	NA	NA	NA	NA	NA	NA
Athens 0.2 4/2016	Athens	0.2	4_2016	Athens 0.2	-4.10031	10.5558	0.991424	1.71319	-3.49064	0.224582	-6.38218	12.5945	8.94439	-0.6406	9.95806	-1.16848	NA	NA	NA	NA	NA	NA	NA	NA	NA	NA	NA	NA	NA	NA	NA	NA	NA	NA	NA	NA	NA	NA	NA	NA	NA	NA	NA	NA	NA	NA	NA	NA	NA
Athens 0.1 7/2016	Athens	0.1	7_2016	Athens 0.1	3.02944	6.74801	0.930353	-1.242	2.53891	-1.36685	1.30467	10.6291	4.67978	-1.21658	8.34534	-0.721508	2.83918	NA	NA	NA	NA	NA	NA	NA	NA	NA	NA	NA	NA	NA	NA	NA	NA	NA	NA	NA	NA	NA	NA	NA	NA	NA	NA	NA	NA	NA	NA	NA	NA
Greene 0.1 7/2016	Greene	0.1	7_2016	Greene 0.1	6.74088	6.26337	6.32162	0.579692	3.78121	1.74306	4.47971	-1.88844	-1.36311	0.685179	7.2445	6.86998	6.01585	4.31362	NA	NA	NA	NA	NA	NA	NA	NA	NA	NA	NA	NA	NA	NA	NA	NA	NA	NA	NA	NA	NA	NA	NA	NA	NA	NA	NA	NA	NA	NA	NA
Greene 0.2 10/27/15	Greene	0.2	10_2015	Greene 0.2	11.3623	-11.7416	13.186	1.5041	8.35967	2.00159	5.78785	5.17919	3.85301	0.897733	-6.63887	12.5234	8.88854	5.58172	3.0942	NA	NA	NA	NA	NA	NA	NA	NA	NA	NA	NA	NA	NA	NA	NA	NA	NA	NA	NA	NA	NA	NA	NA	NA	NA	NA	NA	NA	NA	NA
Greene 0.2 4/15/15	Greene	0.2	4_2015	Greene 0.2	12.3383	-8.62383	10.1101	1.94577	13.7239	2.56485	6.1398	2.81193	2.04313	1.41717	-5.60816	13.548	7.48222	5.68481	2.59483	-9.74392	NA	NA	NA	NA	NA	NA	NA	NA	NA	NA	NA	NA	NA	NA	NA	NA	NA	NA	NA	NA	NA	NA	NA	NA	NA	NA	NA	NA	NA
Greene 0.2 7/22/15	Greene	0.2	7_2015	Greene 0.2	16.2941	-4.52972	13.2958	1.29342	11.0561	1.93937	5.62914	4.09166	2.45495	0.764333	-3.3727	12.6172	10.1219	5.27032	6.88246	-11.213	-12.4137	NA	NA	NA	NA	NA	NA	NA	NA	NA	NA	NA	NA	NA	NA	NA	NA	NA	NA	NA	NA	NA	NA	NA	NA	NA	NA	NA	NA
Athens 0.2 7/22/15	Athens	0.2	7_2015	Athens 0.2	-5.15336	12.0271	1.58463	-0.516669	-3.77468	0.405465	-3.95668	14.2548	8.1942	-0.216964	12.2874	0.132292	-3.66079	2.10621	6.4407	11.0582	10.9818	14.2093	NA	NA	NA	NA	NA	NA	NA	NA	NA	NA	NA	NA	NA	NA	NA	NA	NA	NA	NA	NA	NA	NA	NA	NA	NA	NA	NA
Greene 0.2 7/2016	Greene	0.2	7_2016	Greene 0.2	5.51038	-4.90262	5.55286	-0.601423	2.98916	-0.0915121	2.9153	3.34109	0.181189	-0.910754	-2.26999	5.52928	3.65335	0.929927	3.68502	-3.69632	-2.21497	-3.67523	5.58496	NA	NA	NA	NA	NA	NA	NA	NA	NA	NA	NA	NA	NA	NA	NA	NA	NA	NA	NA	NA	NA	NA	NA	NA	NA	NA
Licking 0.1 7/2016	Licking	0.1	7_2016	Licking 0.1	10.3723	8.15105	9.74507	-1.60326	7.83214	-1.16612	6.67694	8.56616	6.72494	-1.65977	7.66411	4.65582	9.53725	1.83385	4.86298	9.21632	7.12891	10.3781	11.5778	1.45935	NA	NA	NA	NA	NA	NA	NA	NA	NA	NA	NA	NA	NA	NA	NA	NA	NA	NA	NA	NA	NA	NA	NA	NA	NA
Licking 0.1 7/8/14	Licking	0.1	7_2014	Licking 0.1	3.13692	5.89996	2.54834	-2.04131	3.24862	-3.31232	1.96657	6.49333	1.66908	-1.8647	4.86289	-1.13614	2.43658	0.0529468	3.60621	6.75031	3.36611	6.28326	2.9237	0.400697	0.337813	NA	NA	NA	NA	NA	NA	NA	NA	NA	NA	NA	NA	NA	NA	NA	NA	NA	NA	NA	NA	NA	NA	NA	NA
Greene 0.2 10/7/14	Greene	0.2	10_2014	Greene 0.2	10.1049	-8.13373	12.1398	2.08094	6.80673	1.69507	5.12228	5.60107	4.3109	1.52887	-5.51648	11.1389	7.48621	3.91977	3.86743	-11.0624	-11.2628	-9.68834	10.438	-2.68633	6.26598	3.18289	NA	NA	NA	NA	NA	NA	NA	NA	NA	NA	NA	NA	NA	NA	NA	NA	NA	NA	NA	NA	NA	NA	NA
Greene 0.2 7/8/14	Greene	0.2	7_2014	Greene 0.2	12.4133	-5.87974	13.261	1.83888	9.10461	2.31845	6.23609	4.88847	3.0233	1.30685	-5.21682	14.0096	9.03269	6.54435	4.88072	-8.80335	-9.03947	-5.93156	11.9545	-3.29733	12.6656	7.3354	-13.7675	NA	NA	NA	NA	NA	NA	NA	NA	NA	NA	NA	NA	NA	NA	NA	NA	NA	NA	NA	NA	NA	NA
Greene 0.1 10/7/14	Greene	0.1	10_2014	Greene 0.1	15.5377	9.79554	13.7462	1.52022	10.7743	2.52131	8.20887	-1.50948	-0.958582	1.49879	10.5915	10.2527	11.6353	8.79683	-4.04801	9.80039	5.35587	5.85244	14.6285	2.20258	12.2342	7.93031	6.4759	10.4613	NA	NA	NA	NA	NA	NA	NA	NA	NA	NA	NA	NA	NA	NA	NA	NA	NA	NA	NA	NA	NA
Licking 0.2 10/27/15	Licking	0.2	10_2015	Licking 0.2	1.50555	13.8715	-4.35748	-0.671682	1.37546	-0.347462	0.104956	10.9739	8.01444	-1.00217	10.864	-3.76835	0.70082	-0.0265419	5.91847	15.4341	11.343	15.3584	1.74957	6.54345	9.13769	1.35759	13.0224	17.1667	15.0903	NA	NA	NA	NA	NA	NA	NA	NA	NA	NA	NA	NA	NA	NA	NA	NA	NA	NA	NA	NA
Greene 0.2 1/19/15	Greene	0.2	1_2015	Greene 0.2	5.84072	-6.68779	7.66113	2.35925	6.19724	1.99943	4.72093	5.37145	3.9936	2.15606	-4.86253	10.6614	4.01463	4.1533	6.07705	-11.3453	-12.5463	-9.26521	5.93674	-3.02003	4.72898	2.08394	-14.9414	-11.9127	6.80748	6.91288	NA	NA	NA	NA	NA	NA	NA	NA	NA	NA	NA	NA	NA	NA	NA	NA	NA	NA	NA
Licking 0.2 1/19/15	Licking	0.2	1_2015	Licking 0.2	1.01834	11.6223	-1.77291	-0.668595	0.455135	-0.0460579	-1.04125	11.8822	7.67988	-1.26632	8.97594	-5.07417	0.146784	-0.500862	7.45187	12.8537	8.70348	12.9627	1.77983	2.71239	5.2268	-1.14622	8.7749	15.592	14.7857	-3.51592	4.18506	NA	NA	NA	NA	NA	NA	NA	NA	NA	NA	NA	NA	NA	NA	NA	NA	NA	NA
Licking 0.2 2/2016	Licking	0.2	2_2016	Licking 0.2	0.731143	2.52715	-2.05347	-1.5306	0.295091	-2.40357	-0.664625	4.23047	0.806818	-1.75067	2.15223	-2.72268	-0.980806	-1.16076	3.47344	6.61013	2.57436	2.25766	0.761271	2.50176	-0.039972	-3.7121	5.72152	7.6002	3.19275	-2.50392	2.4063	-2.24196	NA	NA	NA	NA	NA	NA	NA	NA	NA	NA	NA	NA	NA	NA	NA	NA	NA
Athens 0.1 4/15/15	Athens	0.1	4_2015	Athens 0.1	2.81226	6.56417	3.05063	-1.08336	2.89383	-3.99965	0.820494	8.01405	3.96178	-2.08467	4.91131	-0.378081	1.05086	-1.48322	2.84223	4.34635	3.52058	4.55177	2.00529	0.192356	2.11287	-3.84443	2.58839	8.13191	8.51788	0.580467	1.82228	-0.941039	-1.80063	NA	NA	NA	NA	NA	NA	NA	NA	NA	NA	NA	NA	NA	NA	NA	NA
Licking 0.2 10/7/14	Licking	0.2	10_2014	Licking 0.2	1.01125	8.65482	0.281169	-0.773909	0.604727	-0.7093	-0.131689	13.0005	7.67462	-1.32475	7.55247	-5.9402	0.217069	-0.654513	5.97531	9.9348	6.97634	9.73101	1.36719	2.77378	5.33312	-0.338141	8.72673	11.4231	15.6354	-1.38057	3.37103	-5.9546	-2.72812	-0.400351	NA	NA	NA	NA	NA	NA	NA	NA	NA	NA	NA	NA	NA	NA	NA
Licking 0.2 4/15/15	Licking	0.2	4_2015	Licking 0.2	2.12809	13.101	2.94121	-0.158806	2.30965	-0.169045	1.48156	12.7199	8.37287	-0.202583	11.1331	0.182023	1.20858	0.757777	6.16401	14.3871	11.4862	14.8961	2.24283	6.24871	11.5293	2.12017	10.7206	16.2245	15.9471	1.10288	7.36292	0.777699	-0.913719	1.16003	1.6481	NA	NA	NA	NA	NA	NA	NA	NA	NA	NA	NA	NA	NA	NA
Greene 0.1 7/22/15	Greene	0.1	7_2015	Greene 0.1	10.1263	2.3398	10.1903	0.490067	6.53332	4.09624	8.01162	-1.55871	-1.585	0.437703	1.33557	5.15754	12.4105	7.19024	-1.49631	3.60955	0.644928	3.41	16.1587	0.582443	10.1606	3.53356	2.84347	2.04048	-3.12187	7.48598	0.898397	6.74944	3.78982	3.9483	6.89755	13.8379	NA	NA	NA	NA	NA	NA	NA	NA	NA	NA	NA	NA	NA
Greene 0.1 10/27/15	Greene	0.1	10_2015	Greene 0.1	17.9314	5.04177	13.2518	1.76162	12.3945	3.85869	8.34112	-0.922275	-0.669366	1.53731	4.62289	12.5954	11.9112	8.58124	-0.941763	7.61145	-0.486417	2.10773	15.717	1.26985	14.0354	8.06715	5.00658	3.58645	-3.5975	14.1111	3.04447	13.3253	6.82898	9.02927	15.4374	15.9117	-2.84525	NA	NA	NA	NA	NA	NA	NA	NA	NA	NA	NA	NA
Greene 0.1 4/15/15	Greene	0.1	4_2015	Greene 0.1	10.6386	9.97812	11.5238	2.01033	8.67676	3.67997	7.35585	-0.736097	0.448415	2.14834	10.4035	6.40906	10.1579	7.70933	-1.72577	9.66288	5.18516	6.68177	11.4578	1.94638	9.5073	4.65201	7.35082	9.32327	-5.39482	13.2195	6.04152	12.3843	2.59368	9.78798	13.6888	15.0108	-3.45343	-2.25799	NA	NA	NA	NA	NA	NA	NA	NA	NA	NA	NA
Licking 0.2 7/8/14	Licking	0.2	7_2014	Licking 0.2	-1.3085	6.60804	-2.72682	-1.41988	-1.54515	-2.91161	-2.26313	9.82947	4.96333	-1.4812	6.28176	-3.94938	-1.84413	-2.53085	5.79543	8.37956	5.70771	8.15102	-1.025	2.09463	5.72606	0.594397	4.03649	8.87818	12.5022	-3.52701	2.55628	-4.1854	-4.03214	-0.956089	-2.95527	-1.6998	10.264	12.4051	11.0821	NA	NA	NA	NA	NA	NA	NA	NA	NA	NA
Licking 0.1 10/27/15	Licking	0.1	10_2015	Licking 0.1	3.42436	8.94789	3.60815	-1.88634	2.96893	-2.50092	1.60987	5.40853	2.26371	-1.20988	8.14672	0.43937	2.81455	0.262664	3.03664	9.00671	6.57816	9.85171	3.4129	2.73122	1.68544	-2.88604	5.63082	9.07695	5.7274	2.7923	8.08191	0.585578	-2.22864	-1.28482	0.372957	2.94465	2.32518	6.67098	3.76466	-1.26336	NA	NA	NA	NA	NA	NA	NA	NA	NA
Athens 0.2 10/7/14	Athens	0.2	10_2014	Athens 0.2	-10.5688	14.5381	2.44521	-0.261251	-6.00882	0.89761	-4.60249	15.2775	8.18113	-0.217365	13.6078	0.480883	-4.81919	2.21756	7.16379	10.1197	12.0905	16.742	-6.60479	5.52184	12.0927	2.67957	9.1636	10.7178	16.829	2.54766	6.10283	2.40534	1.01067	1.02276	1.74534	2.46371	16.6755	18.7708	11.0532	-0.6553	3.34821	NA	NA	NA	NA	NA	NA	NA	NA
Athens 0.2 1/19/15	Athens	0.2	1_2015	Athens 0.2	-6.15673	14.602	1.4428	-0.126834	-4.95116	0.775727	-5.50748	15.6073	9.04979	-0.0888038	16.8	-0.1771	-6.3108	1.05829	6.27485	12.5541	14.4087	12.6307	-7.08205	5.18921	9.70558	1.83444	11.2338	13.0868	15.9746	1.97746	10.2242	1.04126	-0.697994	2.40596	0.835881	1.6969	9.28748	17.168	14.8406	-2.0642	3.28879	-8.0582	NA	NA	NA	NA	NA	NA	NA
Athens 0.2 7/8/14	Athens	0.2	7_2014	Athens 0.2	-4.97804	15.2854	1.79312	-0.739229	-2.97306	0.0244129	-1.94208	15.2208	6.37506	-0.410934	12.3347	-0.128376	-3.91383	1.1029	3.52892	8.35794	10.7152	14.3982	-4.02005	3.39355	9.66635	2.95682	7.0157	9.67629	16.237	2.23357	4.74007	0.840727	0.633105	2.11012	1.47114	2.0528	9.61701	18.5296	9.02893	-0.513517	2.77449	-9.52159	-4.83438	NA	NA	NA	NA	NA	NA
Athens 0.2 4/15/15	Athens	0.2	4_2015	Athens 0.2	0.328383	10.4178	1.28022	-0.289636	3.24722	-0.243506	0.462239	12.7867	7.72736	-0.271897	8.891	-0.670239	-0.140763	1.33276	6.65532	9.84293	7.35463	11.948	-0.625751	5.66682	7.95163	1.53343	9.57839	10.5785	15.179	0.800246	4.19154	-0.241013	-1.38676	0.244509	0.280805	1.55366	9.091	15.9621	13.4393	-2.12778	2.36041	-4.23644	-0.596938	-3.25723	NA	NA	NA	NA	NA
Licking 0.1 2/2016	Licking	0.1	2_2016	Licking 0.1	3.86354	1.4001	1.34638	-1.91603	1.70912	-1.83856	1.28646	6.72371	0.146499	1.59516	3.48275	-0.948632	1.16963	-0.0326313	1.71295	2.03266	2.51529	1.45744	2.76031	-0.331197	-1.81535	-2.63471	2.3355	0.977767	2.42852	1.61868	3.69281	0.928752	-1.27158	-2.24769	0.145671	2.40136	0.201256	2.37579	2.76493	-0.726208	-1.85196	2.93787	2.52138	1.99733	1.94013	NA	NA	NA	NA
Licking-PW 0.1	Licking-PW	0.1	6_2016	Li-PW 0.1	4.54824	7.36065	5.20997	-1.35465	4.98384	-0.266636	4.76728	7.47505	3.47934	-1.53281	7.44671	-0.0306044	4.82691	2.79336	4.73336	5.65446	3.49981	6.7024	6.10133	0.122196	-0.168881	-2.55462	3.28713	4.54524	6.61035	4.80464	2.21757	2.09312	-1.63439	-0.23669	3.84657	6.7055	4.15169	7.54456	5.59904	0.793296	0.244655	6.62491	5.47682	4.55242	5.41236	-1.69326	NA	NA	NA
Athens 0.1 10/27/15	Athens	0.1	10_2015	Athens 0.1	3.13513	13.0275	2.39925	-1.57402	1.29137	-1.56022	1.13309	11.5352	5.93733	-1.23774	10.3434	-0.533476	1.35438	-1.10025	4.35142	15.3559	8.64571	13.3998	2.77014	3.49161	4.66807	-0.164747	11.0406	17.077	12.5764	2.16814	5.65086	0.366949	-1.23627	-2.74479	1.28958	3.26214	11.1633	14.549	10.7293	0.97011	0.236366	4.02723	0.356327	3.52353	1.45375	-0.344197	1.47517	NA	NA
Licking 0.2 7/22/15	Licking	0.2	7_2015	Licking 0.2	0.520355	11.8533	-3.6307	-0.542906	0.608773	0.250262	-0.795828	13.145	8.88377	-0.878582	11.0277	-2.61467	-0.0707426	-0.16368	7.07437	15.571	10.9125	15.3611	1.24443	6.26796	10.3371	0.363625	14.437	15.5113	16.1768	-2.07647	6.93445	-1.92506	-2.72904	0.52139	-2.27256	0.100562	15.1641	16.7143	13.8435	-3.72841	1.9579	0.629488	0.00533602	-0.0909803	0.145137	1.31994	5.34942	2.34949	NA
Greene 0.1 7/8/14	Greene	0.1	7_2014	Greene 0.1	8.27408	6.10357	8.51972	1.27517	6.74405	2.63291	5.18601	0.530193	-0.147644	1.35663	4.59758	5.17855	7.30571	5.84322	0.988363	4.19291	1.41437	3.80002	8.58437	1.43746	7.24672	5.89037	1.29547	3.71386	-0.748803	8.96467	2.10619	6.66921	1.51632	7.58709	8.22399	11.1646	-0.419038	-1.01261	-0.448469	6.96688	4.57176	7.96211	9.55309	6.95923	9.0337	1.94036	4.13529	8.14268	8.24129
Licking 0.1 4/15/15	Licking	0.1	4_2015	Licking 0.1	1.8396	4.51639	2.09779	-1.89858	2.23794	-1.97225	1.03586	5.5726	2.00511	-1.85664	3.62346	-0.991264	1.14321	-0.0950604	4.15033	4.20673	2.91753	4.935	2.28245	1.05599	0.951553	-2.75239	3.26702	4.44868	5.29647	0.438387	2.28864	-0.245841	-2.85561	-3.78532	-0.31881	0.48097	2.63401	8.07495	5.26879	-2.09546	-1.02567	1.38437	1.33837	0.789826	0.578335	-1.77041	-0.495521	-0.577413	1.52811
Athens 0.1 1/19/15	Athens	0.1	1_2015	Athens 0.1	6.05913	5.50989	3.74314	-1.81305	3.07527	-1.73752	2.46482	8.47315	3.78792	-1.39973	4.95199	-0.698402	3.79105	0.464701	5.42417	8.32484	4.65803	7.46703	6.55451	1.293	0.0285481	-1.41333	4.96308	7.58136	9.32318	4.23162	3.44886	0.79493	-1.37709	-0.800168	2.06139	4.87002	6.85068	10.6993	8.26562	-1.04274	0.469381	6.05193	3.80519	5.26934	4.95	-1.84504	-0.221623	2.6656	3.39645
Licking-PW 0.2	Licking-PW	0.2	6_2016	Li-PW 0.2	0.857483	8.3882	2.26141	-1.98276	1.63258	-0.278404	1.94741	5.04252	0.96807	-0.958922	9.05998	-2.29823	1.51268	-0.827317	1.28955	2.01492	1.47625	8.17848	2.31473	-1.24493	-0.104483	-1.48557	0.771357	1.42676	4.5004	2.03149	0.751499	-1.38154	-2.90356	-0.268185	1.82618	2.31337	3.33884	4.50577	3.57808	-1.23767	0.829998	2.56649	2.15724	2.07155	2.05462	-1.01639	0.619084	0.789329	2.30952
Greene 0.1 1/19/15	Greene	0.1	1_2015	Greene 0.1	18.5542	5.66239	11.9927	3.07028	13.4754	4.15073	9.24538	0.0211776	0.950221	2.88565	6.31138	9.61941	14.8835	9.70643	3.24253	7.89049	2.90111	4.81632	16.2694	1.2273	12.9343	7.59	4.23169	7.26803	-2.336	13.4866	4.46059	14.3324	3.96911	9.28421	14.8981	15.3186	-0.877555	-2.37054	-0.797353	11.2255	7.31528	18.8558	19.2112	18.7752	15.6581	3.23532	5.05039	15.367	14.0501
Athens 0.1 7/8/14	Athens	0.1	7_2014	Athens 0.1	5.2272	3.27872	5.69273	-1.15287	4.37093	-1.19573	2.40639	4.81277	1.19435	-1.27107	2.41848	0.490179	3.21443	1.73847	2.89959	5.28312	1.94967	3.80943	4.66084	-0.41313	-1.2018	0.943764	1.73627	4.44749	6.37144	6.74169	1.39996	2.15794	-0.50604	-1.06898	2.34486	4.24419	1.75711	6.54743	4.18642	2.70199	1.57226	5.19789	5.18132	3.61836	3.92707	-1.99515	0.39707	5.18882	6.41418
Licking 0.1 1/19/15	Licking	0.1	1_2015	Licking 0.1	6.37073	4.96396	7.54648	-1.18293	4.9623	-1.89121	2.61202	9.46284	2.46575	-1.48829	4.14842	-0.428511	4.4371	0.102546	4.67359	3.98042	3.86036	5.22546	7.10187	-0.205114	0.0722814	-1.54616	0.883621	6.28574	9.22115	3.85757	3.87229	0.428288	-2.00717	-2.09521	1.15005	5.75593	3.07454	9.25367	6.134	-0.334835	0.568107	8.25476	3.77084	5.17881	4.09544	-1.66115	-1.14803	2.8342	4.52679
Athens 0.1 7/22/15	Athens	0.1	7_2015	Athens 0.1	1.85784	4.22046	4.14951	-1.82302	0.061049	-2.8379	3.47979	5.37415	0.783462	-1.80809	3.52286	-0.785841	4.32453	0.386782	0.086377	5.53107	1.48008	6.3686	9.13287	-1.09199	1.00046	-2.38904	1.34076	5.4785	5.05012	0.409828	1.03813	0.512883	-2.22576	-1.49938	-0.256596	6.25437	5.88759	5.93055	4.88015	0.14532	-0.850611	8.19942	0.670434	1.08811	0.740118	-2.16564	-0.41965	-0.17829	6.03087
Licking 0.1 7/22/15	Licking	0.1	7_2015	Licking 0.1	3.417	6.50038	8.89903	-0.264078	1.66529	-1.0033	5.54592	24.39	13.4647	-0.0298198	5.12945	0.154604	7.66901	3.24696	3.74771	6.54469	2.4519	9.27894	11.751	0.859964	6.44344	5.891	2.95352	9.80061	27.612	1.69144	1.75821	1.30443	0.189226	0.115966	0.650376	12.2247	27.0791	29.8461	27.5704	4.57545	2.85976	9.22133	2.36544	2.28922	2.27568	0.660466	0.700425	13.3861	13.4035
[truncated: 9 more columns]

## Sheet: Raup-Crick (Bray-Curtis)
	Well	Filter	Date	Well/Filter	Athens 0.2 10/27/15	Greene 0.2 4/2016	Licking 0.2 4/2016	Athens 0.1 4/2016	Athens 0.2 7/2016	Licking 0.1 4/2016	Athens 0.2 2/2016	Greene 0.1 2/2016	Greene 0.1 4/2016	Athens 0.1 2/2016	Greene 0.2 2/2016	Licking 0.2 7/2016	Athens 0.2 4/2016	Athens 0.1 7/2016	Greene 0.1 7/2016	Greene 0.2 10/27/15	Greene 0.2 4/15/15	Greene 0.2 7/22/15	Athens 0.2 7/22/15	Greene 0.2 7/2016	Licking 0.1 7/2016	Licking 0.1 7/8/14	Greene 0.2 10/7/14	Greene 0.2 7/8/14	Greene 0.1 10/7/14	Licking 0.2 10/27/15	Greene 0.2 1/19/15	Licking 0.2 1/19/15	Licking 0.2 2/2016	Athens 0.1 4/15/15	Licking 0.2 10/7/14	Licking 0.2 4/15/15	Greene 0.1 7/22/15	Greene 0.1 10/27/15	Greene 0.1 4/15/15	Licking 0.2 7/8/14	Licking 0.1 10/27/15	Athens 0.2 10/7/14	Athens 0.2 1/19/15	Athens 0.2 7/8/14	Athens 0.2 4/15/15	Licking 0.1 2/2016	Licking-PW 0.1	Athens 0.1 10/27/15	Licking 0.2 7/22/15
Athens 0.2 10/27/15	Athens	0.2	10_2015	Athens 0.2	0	1	1	0.73	-1	1	-1	1	1	-0.49	1	1	-1	-1	1	1	1	1	-1	1	1	1	1	1	1	1	1	1	1	1	1	1	1	1	1	1	1	-1	-1	-1	-1	1	1	0.22	1
Greene 0.2 4/2016	Greene	0.2	4_2016	Greene 0.2	1	0	1	1	1	1	1	1	0.71	1	-1	1	1	1	1	-1	-1	-1	1	0.93	0.99	1	-1	-1	1	1	-1	1	1	1	1	1	1	1	0.21	1	1	1	1	1	1	0.82	1	1	1
Licking 0.2 4/2016	Licking	0.2	4_2016	Licking 0.2	1	1	0	1	1	0.97	1	1	1	1	1	-0.5	1	1	1	1	1	1	1	1	0.94	0.72	1	1	1	-1	1	-1	1	1	-0.66	-1	1	1	1	0.76	-0.68	1	1	1	1	0.93	1	1	-1
Athens 0.1 4/2016	Athens	0.1	4_2016	Athens 0.1	0.73	1	1	0	0.92	-0.97	0.38	1	-0.73	-0.22	1	1	0.73	0.78	1	1	1	1	0.82	1	0.1	0.46	1	1	1	1	1	1	1	0.82	1	1	1	1	0.99	0.97	0.75	-0.45	0.23	-0.69	-0.89	0.36	0.42	-0.69	1
Athens 0.2 7/2016	Athens	0.2	7_2016	Athens 0.2	-1	1	1	0.92	0	1	-1	1	1	-0.04	1	1	-1	-1	1	1	1	1	-0.99	1	1	1	1	1	1	1	1	1	1	1	1	1	1	1	1	1	1	-1	-1	-1	-1	1	1	0.83	1
Licking 0.1 4/2016	Licking	0.1	4_2016	Licking 0.1	1	1	0.97	-0.97	1	0	1	1	-0.82	0.69	1	0.95	1	1	1	1	1	1	1	1	-0.42	-0.17	1	1	1	0.88	1	0.54	0.74	0.94	0.91	0.89	1	1	0.99	0.07	-0.16	1	1	1	0.95	-0.13	0.46	0.03	0.63
Athens 0.2 2/2016	Athens	0.2	2_2016	Athens 0.2	-1	1	1	0.38	-1	1	0	1	1	-0.98	1	1	-1	-1	1	1	1	1	-1	1	0.88	0.99	1	1	1	1	1	1	1	1	1	1	1	1	1	1	1	-1	-1	-1	-1	1	1	0.45	1
Greene 0.1 2/2016	Greene	0.1	2_2016	Greene 0.1	1	1	1	1	1	1	1	0	-0.66	0.71	1	1	1	1	-0.71	1	0.98	1	1	1	0.99	1	1	0.99	-1	1	1	1	1	1	1	1	-0.98	-1	-1	1	1	1	1	1	1	-0.27	1	1	1
Greene 0.1 4/2016	Greene	0.1	4_2016	Greene 0.1	1	0.71	1	-0.73	1	-0.82	1	-0.66	0	0.91	0.99	1	1	1	-0.82	0.99	-0.68	0.9	1	0.98	0.13	0.84	0.29	-0.47	-1	1	0.63	1	1	1	1	1	-0.89	-1	-0.99	1	0.94	1	1	1	1	0.35	0.63	0.85	1
Athens 0.1 2/2016	Athens	0.1	2_2016	Athens 0.1	-0.49	1	1	-0.22	-0.04	0.69	-0.98	0.71	0.91	0	1	1	-0.55	-0.02	1	1	0.97	1	0.22	1	0.13	0.66	0.96	1	1	1	1	1	0.94	0.87	1	1	0.73	1	1	0.92	0.87	-1	-0.98	-1	-1	-1	0.61	-0.59	0.89
Greene 0.2 2/2016	Greene	0.2	2_2016	Greene 0.2	1	-1	1	1	1	1	1	1	0.99	1	0	1	1	1	1	-0.85	-1	-0.88	1	1	1	1	-1	-1	1	1	-1	1	1	1	1	1	1	1	0.87	1	1	1	1	1	1	0.87	1	1	1
Licking 0.2 7/2016	Licking	0.2	7_2016	Licking 0.2	1	1	-0.5	1	1	0.95	1	1	1	1	1	0	1	1	1	1	1	1	1	1	0.6	0.3	1	1	1	-1	1	-1	0.67	1	-0.88	-0.98	1	1	1	-0.45	-0.69	1	1	1	1	0.65	0.97	1	-0.99
Athens 0.2 4/2016	Athens	0.2	4_2016	Athens 0.2	-1	1	1	0.73	-1	1	-1	1	1	-0.55	1	1	0	-1	1	1	1	1	-0.8	1	1	1	1	1	1	1	1	1	1	1	1	1	1	1	1	1	1	-1	-1	-1	-1	1	1	0.67	1
Athens 0.1 7/2016	Athens	0.1	7_2016	Athens 0.1	-1	1	1	0.78	-1	1	-1	1	1	-0.02	1	1	-1	0	1	1	0.99	1	-1	1	0.88	0.96	1	1	1	1	1	1	1	1	1	1	1	1	1	1	1	-1	-1	-1	-1	1	0.9	-0.26	1
Greene 0.1 7/2016	Greene	0.1	7_2016	Greene 0.1	1	1	1	1	1	1	1	-0.71	-0.82	1	1	1	1	1	0	1	0.19	1	1	0.81	0.94	1	0.97	0.18	-1	1	1	1	1	1	1	1	-0.86	-1	-0.99	1	1	1	1	1	1	0.98	1	1	1
Greene 0.2 10/27/15	Greene	0.2	10_2015	Greene 0.2	1	-1	1	1	1	1	1	1	0.99	1	-0.85	1	1	1	1	0	-1	-1	1	1	1	1	-1	-1	1	1	-1	1	1	1	1	1	1	1	0.81	1	1	1	1	1	1	1	1	1	1
Greene 0.2 4/15/15	Greene	0.2	4_2015	Greene 0.2	1	-1	1	1	1	1	1	0.98	-0.68	0.97	-1	1	1	0.99	0.19	-1	0	-1	1	-1	0.53	1	-1	-1	0.66	1	-1	1	1	1	1	1	0.59	0.49	-0.96	1	1	1	1	1	1	-0.5	0.35	1	1
Greene 0.2 7/22/15	Greene	0.2	7_2015	Greene 0.2	1	-1	1	1	1	1	1	1	0.9	1	-0.88	1	1	1	1	-1	-1	0	1	1	0.95	1	-1	-1	1	1	-0.99	1	1	1	1	1	0.99	1	0.19	1	1	1	1	1	1	0.99	1	1	1
Athens 0.2 7/22/15	Athens	0.2	7_2015	Athens 0.2	-1	1	1	0.82	-0.99	1	-1	1	1	0.22	1	1	-0.8	-1	1	1	1	1	0	1	0.96	1	1	1	1	1	1	1	1	1	1	1	1	1	1	1	1	-1	-1	-1	-1	1	1	0.46	1
Greene 0.2 7/2016	Greene	0.2	7_2016	Greene 0.2	1	0.93	1	1	1	1	1	1	0.98	1	1	1	1	1	0.81	1	-1	1	1	0	0.71	0.99	-1	-0.19	1	1	-0.95	1	1	1	1	1	1	1	0.91	1	1	1	1	1	1	0.91	0.99	1	1
Licking 0.1 7/2016	Licking	0.1	7_2016	Licking 0.1	1	0.99	0.94	0.1	1	-0.42	0.88	0.99	0.13	0.13	1	0.6	1	0.88	0.94	1	0.53	0.95	0.96	0.71	0	-0.83	0.55	0.97	0.99	0.74	0.93	-0.07	0.27	0.75	0.31	0.42	0.74	0.99	0.82	-0.55	-0.71	0.95	0.98	0.58	0.71	-0.71	-0.09	-0.42	-0.09
Licking 0.1 7/8/14	Licking	0.1	7_2014	Licking 0.1	1	1	0.72	0.46	1	-0.17	0.99	1	0.84	0.66	1	0.3	1	0.96	1	1	1	1	1	0.99	-0.83	0	1	1	0.99	-0.05	1	-0.56	0.24	0.41	-0.28	-0.1	0.99	1	0.69	-0.99	-0.95	0.93	1	0.29	0.44	-0.59	0.22	-0.81	-0.36
Greene 0.2 10/7/14	Greene	0.2	10_2014	Greene 0.2	1	-1	1	1	1	1	1	1	0.29	0.96	-1	1	1	1	0.97	-1	-1	-1	1	-1	0.55	1	0	-0.91	1	1	-1	1	1	1	1	1	1	1	-0.44	1	1	1	1	1	1	0.21	0.81	1	1
Greene 0.2 7/8/14	Greene	0.2	7_2014	Greene 0.2	1	-1	1	1	1	1	1	0.99	-0.47	1	-1	1	1	1	0.18	-1	-1	-1	1	-0.19	0.97	1	-0.91	0	0.8	1	-0.93	1	1	1	1	1	0.67	0.73	-0.89	1	1	1	1	1	1	0.08	0.86	1	1
Greene 0.1 10/7/14	Greene	0.1	10_2014	Greene 0.1	1	1	1	1	1	1	1	-1	-1	1	1	1	1	1	-1	1	0.66	1	1	1	0.99	0.99	1	0.8	0	1	1	1	1	1	1	1	-1	-1	-1	1	1	1	1	1	1	0.93	1	1	1
Licking 0.2 10/27/15	Licking	0.2	10_2015	Licking 0.2	1	1	-1	1	1	0.88	1	1	1	1	1	-1	1	1	1	1	1	1	1	1	0.74	-0.05	1	1	1	0	1	-1	0.63	1	-1	-1	1	1	1	-0.27	-0.75	1	1	1	1	0.61	0.93	1	-1
Greene 0.2 1/19/15	Greene	0.2	1_2015	Greene 0.2	1	-1	1	1	1	1	1	1	0.63	1	-1	1	1	1	1	-1	-1	-0.99	1	-0.95	0.93	1	-1	-0.93	1	1	0	1	1	1	1	1	1	1	0.01	1	1	1	1	1	1	0.73	0.93	1	1
Licking 0.2 1/19/15	Licking	0.2	1_2015	Licking 0.2	1	1	-1	1	1	0.54	1	1	1	1	1	-1	1	1	1	1	1	1	1	1	-0.07	-0.56	1	1	1	-1	1	0	-0.36	1	-1	-1	1	1	1	-0.91	-0.16	1	1	1	1	0.6	0.69	0.99	-1
Licking 0.2 2/2016	Licking	0.2	2_2016	Licking 0.2	1	1	1	1	1	0.74	1	1	1	0.94	1	0.67	1	1	1	1	1	1	1	1	0.27	0.24	1	1	1	0.63	1	-0.36	0	1	0.23	-0.31	1	1	1	0.43	-0.48	1	1	1	1	-0.81	1	1	0.18
Athens 0.1 4/15/15	Athens	0.1	4_2015	Athens 0.1	1	1	1	0.82	1	0.94	1	1	1	0.87	1	1	1	1	1	1	1	1	1	1	0.75	0.41	1	1	1	1	1	1	1	0	1	1	1	1	1	0.69	0.72	0.63	0.97	0.64	-0.4	1	0.93	-0.69	1
Licking 0.2 10/7/14	Licking	0.2	10_2014	Licking 0.2	1	1	-0.66	1	1	0.91	1	1	1	1	1	-0.88	1	1	1	1	1	1	1	1	0.31	-0.28	1	1	1	-1	1	-1	0.23	1	0	-0.98	1	1	1	-1	-0.05	1	1	1	1	0.58	0.28	0.97	-1
Licking 0.2 4/15/15	Licking	0.2	4_2015	Licking 0.2	1	1	-1	1	1	0.89	1	1	1	1	1	-0.98	1	1	1	1	1	1	1	1	0.42	-0.1	1	1	1	-1	1	-1	-0.31	1	-0.98	0	1	1	1	-0.99	-0.67	1	1	1	0.99	0.58	0.96	0.94	-1
Greene 0.1 7/22/15	Greene	0.1	7_2015	Greene 0.1	1	1	1	1	1	1	1	-0.98	-0.89	0.73	1	1	1	1	-0.86	1	0.59	0.99	1	1	0.74	0.99	1	0.67	-1	1	1	1	1	1	1	1	0	-1	-1	1	1	1	1	1	1	-0.37	1	1	1
Greene 0.1 10/27/15	Greene	0.1	10_2015	Greene 0.1	1	1	1	1	1	1	1	-1	-1	1	1	1	1	1	-1	1	0.49	1	1	1	0.99	1	1	0.73	-1	1	1	1	1	1	1	1	-1	0	-1	1	1	1	1	1	1	0.99	1	1	1
Greene 0.1 4/15/15	Greene	0.1	4_2015	Greene 0.1	1	0.21	1	0.99	1	0.99	1	-1	-0.99	1	0.87	1	1	1	-0.99	0.81	-0.96	0.19	1	0.91	0.82	0.69	-0.44	-0.89	-1	1	0.01	1	1	1	1	1	-1	-1	0	1	0.95	1	1	1	1	0.84	0.97	0.89	1
Licking 0.2 7/8/14	Licking	0.2	7_2014	Licking 0.2	1	1	0.76	0.97	1	0.07	1	1	1	0.92	1	-0.45	1	1	1	1	1	1	1	1	-0.55	-0.99	1	1	1	-0.27	1	-0.91	0.43	0.69	-1	-0.99	1	1	1	0	-0.38	1	1	0.99	0.99	0.5	0.8	0.24	-0.92
Licking 0.1 10/27/15	Licking	0.1	10_2015	Licking 0.1	1	1	-0.68	0.75	1	-0.16	1	1	0.94	0.87	1	-0.69	1	1	1	1	1	1	1	1	-0.71	-0.95	1	1	1	-0.75	1	-0.16	-0.48	0.72	-0.05	-0.67	1	1	0.95	-0.38	0	1	1	1	0.98	-0.69	0.51	-0.81	-0.82
Athens 0.2 10/7/14	Athens	0.2	10_2014	Athens 0.2	-1	1	1	-0.45	-1	1	-1	1	1	-1	1	1	-1	-1	1	1	1	1	-1	1	0.95	0.93	1	1	1	1	1	1	1	0.63	1	1	1	1	1	1	1	0	-1	-1	-0.99	1	0.91	-0.85	1
Athens 0.2 1/19/15	Athens	0.2	1_2015	Athens 0.2	-1	1	1	0.23	-1	1	-1	1	1	-0.98	1	1	-1	-1	1	1	1	1	-1	1	0.98	1	1	1	1	1	1	1	1	0.97	1	1	1	1	1	1	1	-1	0	-1	-1	1	0.99	0.08	1
Athens 0.2 7/8/14	Athens	0.2	7_2014	Athens 0.2	-1	1	1	-0.69	-1	1	-1	1	1	-1	1	1	-1	-1	1	1	1	1	-1	1	0.58	0.29	1	1	1	1	1	1	1	0.64	1	1	1	1	1	0.99	1	-1	-1	0	-1	1	0.88	-0.75	1
Athens 0.2 4/15/15	Athens	0.2	4_2015	Athens 0.2	-1	1	1	-0.89	-1	0.95	-1	1	1	-1	1	1	-1	-1	1	1	1	1	-1	1	0.71	0.44	1	1	1	1	1	1	1	-0.4	1	0.99	1	1	1	0.99	0.98	-0.99	-1	-1	0	0.98	0.28	-0.82	1
Licking 0.1 2/2016	Licking	0.1	2_2016	Licking 0.1	1	0.82	0.93	0.36	1	-0.13	1	-0.27	0.35	-1	0.87	0.65	1	1	0.98	1	-0.5	0.99	1	0.91	-0.71	-0.59	0.21	0.08	0.93	0.61	0.73	0.6	-0.81	1	0.58	0.58	-0.37	0.99	0.84	0.5	-0.69	1	1	1	0.98	0	0.4	0.45	-0.55
Licking-PW 0.1	Licking-PW	0.1	6_2016	Li-PW 0.1	1	1	1	0.42	1	0.46	1	1	0.63	0.61	1	0.97	1	0.9	1	1	0.35	1	1	0.99	-0.09	0.22	0.81	0.86	1	0.93	0.93	0.69	1	0.93	0.28	0.96	1	1	0.97	0.8	0.51	0.91	0.99	0.88	0.28	0.4	0	0.02	0.86
Athens 0.1 10/27/15	Athens	0.1	10_2015	Athens 0.1	0.22	1	1	-0.69	0.83	0.03	0.45	1	0.85	-0.59	1	1	0.67	-0.26	1	1	1	1	0.46	1	-0.42	-0.81	1	1	1	1	1	0.99	1	-0.69	0.97	0.94	1	1	0.89	0.24	-0.81	-0.85	0.08	-0.75	-0.82	0.45	0.02	0	0.99
Licking 0.2 7/22/15	Licking	0.2	7_2015	Licking 0.2	1	1	-1	1	1	0.63	1	1	1	0.89	1	-0.99	1	1	1	1	1	1	1	1	-0.09	-0.36	1	1	1	-1	1	-1	0.18	1	-1	-1	1	1	1	-0.92	-0.82	1	1	1	1	-0.55	0.86	0.99	0
Greene 0.1 7/8/14	Greene	0.1	7_2014	Greene 0.1	1	0.25	1	0.8	1	0.81	1	-0.71	-0.94	0.91	0.79	1	1	0.99	-0.86	0.78	-0.78	0.36	1	0.81	-0.25	-0.35	-0.04	-0.75	-1	1	0.13	1	1	0.94	1	1	-0.91	-0.98	-0.99	0.97	-0.16	1	1	1	1	-0.01	0.67	0.17	1
Licking 0.1 4/15/15	Licking	0.1	4_2015	Licking 0.1	1	1	-0.04	-0.51	1	-0.8	1	1	0.19	0.6	1	-0.23	1	0.94	1	1	1	1	1	1	-0.82	-0.96	1	1	0.99	-0.45	1	-0.67	-0.25	-0.16	-0.58	-0.34	1	0.99	0.7	-0.79	-0.98	0.99	1	0.91	0.73	-0.57	-0.03	-0.9	-0.59
Athens 0.1 1/19/15	Athens	0.1	1_2015	Athens 0.1	-0.64	0.8	1	-0.5	-0.09	0.05	-0.55	1	0.46	-0.54	0.98	1	-0.16	-0.29	0.96	0.95	0	0.94	-0.11	0.65	-0.56	-0.58	-0.22	0.51	0.93	0.96	0.54	0.83	1	-0.09	0.76	0.89	1	0.98	0.57	0.56	-0.44	-0.97	-0.91	-0.88	-0.97	0.11	-0.17	-0.91	0.92
Licking-PW 0.2	Licking-PW	0.2	6_2016	Li-PW 0.2	1	1	1	1	1	0.99	1	1	1	0.99	1	1	1	1	1	1	1	1	1	1	0.81	0.84	1	1	1	1	1	0.98	1	1	0.98	1	1	1	1	0.96	1	1	1	1	0.99	0.97	-1	0.99	1
Greene 0.1 1/19/15	Greene	0.1	1_2015	Greene 0.1	1	0.98	1	0.99	1	0.99	1	-1	-1	1	1	1	1	1	-1	1	-0.26	0.99	1	1	0.84	0.98	0.97	-0.13	-1	1	0.98	1	1	1	1	1	-1	-1	-1	1	0.99	1	1	1	1	0.77	1	0.99	1
Athens 0.1 7/8/14	Athens	0.1	7_2014	Athens 0.1	1	1	1	-0.36	1	-0.39	1	1	0.46	-0.19	1	1	1	0.67	0.96	1	1	1	1	0.93	-0.67	-0.76	1	1	0.86	1	1	0.99	1	0.21	0.92	0.88	0.99	0.99	0.08	-0.19	-0.69	0.97	1	0.78	0.87	-0.08	-0.23	-0.77	0.96
Licking 0.1 1/19/15	Licking	0.1	1_2015	Licking 0.1	1	1	1	-0.44	1	-0.59	1	1	0.22	0.59	1	1	1	0.96	1	1	1	1	1	1	-0.84	-0.9	1	1	1	1	1	0.86	0.95	-0.32	0.95	0.94	1	0.99	0.76	0.37	-0.93	1	1	1	0.99	-0.33	-0.09	-0.9	0.99
Athens 0.1 7/22/15	Athens	0.1	7_2015	Athens 0.1	1	1	1	0.6	1	0.76	0.89	0.83	0.91	-0.62	1	1	1	0.98	0.99	1	0.94	0.99	0.95	0.95	-0.27	0.23	0.98	0.99	0.99	1	1	0.99	1	0.92	1	1	-0.98	0.99	0.92	0.54	0.83	0.59	0.96	0.15	0.25	-0.81	0.58	0.02	-0.43
Licking 0.1 7/22/15	Licking	0.1	7_2015	Licking 0.1	0.69	1	0.81	-0.37	0.74	-0.57	-0.29	-0.76	0.54	-0.97	1	0.43	0.48	0.38	0.88	0.98	0.91	-0.06	-0.22	0.41	-0.86	-0.71	0.86	0.8	0.61	0.52	1	-0.03	0.02	0.21	0.05	0.3	-1	0.96	0.32	-0.59	-0.25	-0.08	0.46	-0.25	-0.33	-0.98	-0.23	-0.49	-0.95
[truncated: 9 more columns]

## Sheet: bNTI (0.2 only)
	Well	Filter	Date	Well/Filter	Athens 0.2 10/27/15	Greene 0.2 4/2016	Licking 0.2 4/2016	Athens 0.2 7/2016	Athens 0.2 2/2016	Greene 0.2 2/2016	Licking 0.2 7/2016	Athens 0.2 4/2016	Greene 0.2 10/27/15	Greene 0.2 4/15/15	Greene 0.2 7/22/15	Athens 0.2 7/22/15	Greene 0.2 7/2016	Greene 0.2 10/7/14	Greene 0.2 7/8/14	Licking 0.2 10/27/15	Greene 0.2 1/19/15	Licking 0.2 1/19/15	Licking 0.2 2/2016	Licking 0.2 10/7/14	Licking 0.2 4/15/15	Licking 0.2 7/8/14	Athens 0.2 10/7/14	Athens 0.2 1/19/15	Athens 0.2 7/8/14	Athens 0.2 4/15/15	Licking 0.2 7/22/15
Athens 0.2 10/27/15	Athens	0.2	10_2015	Athens 0.2	NA	NA	NA	NA	NA	NA	NA	NA	NA	NA	NA	NA	NA	NA	NA	NA	NA	NA	NA	NA	NA	NA	NA	NA	NA	NA	NA
Greene 0.2 4/2016	Greene	0.2	4_2016	Greene 0.2	17.6687	NA	NA	NA	NA	NA	NA	NA	NA	NA	NA	NA	NA	NA	NA	NA	NA	NA	NA	NA	NA	NA	NA	NA	NA	NA	NA
Licking 0.2 4/2016	Licking	0.2	4_2016	Licking 0.2	1.63685	11.4518	NA	NA	NA	NA	NA	NA	NA	NA	NA	NA	NA	NA	NA	NA	NA	NA	NA	NA	NA	NA	NA	NA	NA	NA	NA
Athens 0.2 7/2016	Athens	0.2	7_2016	Athens 0.2	-5.42631	14.5234	2.28224	NA	NA	NA	NA	NA	NA	NA	NA	NA	NA	NA	NA	NA	NA	NA	NA	NA	NA	NA	NA	NA	NA	NA	NA
Athens 0.2 2/2016	Athens	0.2	2_2016	Athens 0.2	-2.59683	6.98283	0.692485	-1.19653	NA	NA	NA	NA	NA	NA	NA	NA	NA	NA	NA	NA	NA	NA	NA	NA	NA	NA	NA	NA	NA	NA	NA
Greene 0.2 2/2016	Greene	0.2	2_2016	Greene 0.2	14.7154	-6.2937	9.40753	16.0694	11.6901	NA	NA	NA	NA	NA	NA	NA	NA	NA	NA	NA	NA	NA	NA	NA	NA	NA	NA	NA	NA	NA	NA
Licking 0.2 7/2016	Licking	0.2	7_2016	Licking 0.2	-0.98928	11.7164	-3.58041	-0.229353	-1.51859	10.8981	NA	NA	NA	NA	NA	NA	NA	NA	NA	NA	NA	NA	NA	NA	NA	NA	NA	NA	NA	NA	NA
Athens 0.2 4/2016	Athens	0.2	4_2016	Athens 0.2	-4.10031	10.5558	0.991424	-3.49064	-6.38218	9.95806	-1.16848	NA	NA	NA	NA	NA	NA	NA	NA	NA	NA	NA	NA	NA	NA	NA	NA	NA	NA	NA	NA
Greene 0.2 10/27/15	Greene	0.2	10_2015	Greene 0.2	11.3623	-11.7416	13.186	8.35967	5.78785	-6.63887	12.5234	8.88854	NA	NA	NA	NA	NA	NA	NA	NA	NA	NA	NA	NA	NA	NA	NA	NA	NA	NA	NA
Greene 0.2 4/15/15	Greene	0.2	4_2015	Greene 0.2	12.3383	-8.62383	10.1101	13.7239	6.1398	-5.60816	13.548	7.48222	-9.74392	NA	NA	NA	NA	NA	NA	NA	NA	NA	NA	NA	NA	NA	NA	NA	NA	NA	NA
Greene 0.2 7/22/15	Greene	0.2	7_2015	Greene 0.2	16.2941	-4.52972	13.2958	11.0561	5.62914	-3.3727	12.6172	10.1219	-11.213	-12.4137	NA	NA	NA	NA	NA	NA	NA	NA	NA	NA	NA	NA	NA	NA	NA	NA	NA
Athens 0.2 7/22/15	Athens	0.2	7_2015	Athens 0.2	-5.15336	12.0271	1.58463	-3.77468	-3.95668	12.2874	0.132292	-3.66079	11.0582	10.9818	14.2093	NA	NA	NA	NA	NA	NA	NA	NA	NA	NA	NA	NA	NA	NA	NA	NA
Greene 0.2 7/2016	Greene	0.2	7_2016	Greene 0.2	5.51038	-4.90262	5.55286	2.98916	2.9153	-2.26999	5.52928	3.65335	-3.69632	-2.21497	-3.67523	5.58496	NA	NA	NA	NA	NA	NA	NA	NA	NA	NA	NA	NA	NA	NA	NA
Greene 0.2 10/7/14	Greene	0.2	10_2014	Greene 0.2	10.1049	-8.13373	12.1398	6.80673	5.12228	-5.51648	11.1389	7.48621	-11.0624	-11.2628	-9.68834	10.438	-2.68633	NA	NA	NA	NA	NA	NA	NA	NA	NA	NA	NA	NA	NA	NA
Greene 0.2 7/8/14	Greene	0.2	7_2014	Greene 0.2	12.4133	-5.87974	13.261	9.10461	6.23609	-5.21682	14.0096	9.03269	-8.80335	-9.03947	-5.93156	11.9545	-3.29733	-13.7675	NA	NA	NA	NA	NA	NA	NA	NA	NA	NA	NA	NA	NA
Licking 0.2 10/27/15	Licking	0.2	10_2015	Licking 0.2	1.50555	13.8715	-4.35748	1.37546	0.104956	10.864	-3.76835	0.70082	15.4341	11.343	15.3584	1.74957	6.54345	13.0224	17.1667	NA	NA	NA	NA	NA	NA	NA	NA	NA	NA	NA	NA
Greene 0.2 1/19/15	Greene	0.2	1_2015	Greene 0.2	5.84072	-6.68779	7.66113	6.19724	4.72093	-4.86253	10.6614	4.01463	-11.3453	-12.5463	-9.26521	5.93674	-3.02003	-14.9414	-11.9127	6.91288	NA	NA	NA	NA	NA	NA	NA	NA	NA	NA	NA
Licking 0.2 1/19/15	Licking	0.2	1_2015	Licking 0.2	1.01834	11.6223	-1.77291	0.455135	-1.04125	8.97594	-5.07417	0.146784	12.8537	8.70348	12.9627	1.77983	2.71239	8.7749	15.592	-3.51592	4.18506	NA	NA	NA	NA	NA	NA	NA	NA	NA	NA
Licking 0.2 2/2016	Licking	0.2	2_2016	Licking 0.2	0.731143	2.52715	-2.05347	0.295091	-0.664625	2.15223	-2.72268	-0.980806	6.61013	2.57436	2.25766	0.761271	2.50176	5.72152	7.6002	-2.50392	2.4063	-2.24196	NA	NA	NA	NA	NA	NA	NA	NA	NA
Licking 0.2 10/7/14	Licking	0.2	10_2014	Licking 0.2	1.01125	8.65482	0.281169	0.604727	-0.131689	7.55247	-5.9402	0.217069	9.9348	6.97634	9.73101	1.36719	2.77378	8.72673	11.4231	-1.38057	3.37103	-5.9546	-2.72812	NA	NA	NA	NA	NA	NA	NA	NA
Licking 0.2 4/15/15	Licking	0.2	4_2015	Licking 0.2	2.12809	13.101	2.94121	2.30965	1.48156	11.1331	0.182023	1.20858	14.3871	11.4862	14.8961	2.24283	6.24871	10.7206	16.2245	1.10288	7.36292	0.777699	-0.913719	1.6481	NA	NA	NA	NA	NA	NA	NA
Licking 0.2 7/8/14	Licking	0.2	7_2014	Licking 0.2	-1.3085	6.60804	-2.72682	-1.54515	-2.26313	6.28176	-3.94938	-1.84413	8.37956	5.70771	8.15102	-1.025	2.09463	4.03649	8.87818	-3.52701	2.55628	-4.1854	-4.03214	-2.95527	-1.6998	NA	NA	NA	NA	NA	NA
Athens 0.2 10/7/14	Athens	0.2	10_2014	Athens 0.2	-10.5688	14.5381	2.44521	-6.00882	-4.60249	13.6078	0.480883	-4.81919	10.1197	12.0905	16.742	-6.60479	5.52184	9.1636	10.7178	2.54766	6.10283	2.40534	1.01067	1.74534	2.46371	-0.6553	NA	NA	NA	NA	NA
Athens 0.2 1/19/15	Athens	0.2	1_2015	Athens 0.2	-6.15673	14.602	1.4428	-4.95116	-5.50748	16.8	-0.1771	-6.3108	12.5541	14.4087	12.6307	-7.08205	5.18921	11.2338	13.0868	1.97746	10.2242	1.04126	-0.697994	0.835881	1.6969	-2.0642	-8.0582	NA	NA	NA	NA
Athens 0.2 7/8/14	Athens	0.2	7_2014	Athens 0.2	-4.97804	15.2854	1.79312	-2.97306	-1.94208	12.3347	-0.128376	-3.91383	8.35794	10.7152	14.3982	-4.02005	3.39355	7.0157	9.67629	2.23357	4.74007	0.840727	0.633105	1.47114	2.0528	-0.513517	-9.52159	-4.83438	NA	NA	NA
Athens 0.2 4/15/15	Athens	0.2	4_2015	Athens 0.2	0.328383	10.4178	1.28022	3.24722	0.462239	8.891	-0.670239	-0.140763	9.84293	7.35463	11.948	-0.625751	5.66682	9.57839	10.5785	0.800246	4.19154	-0.241013	-1.38676	0.280805	1.55366	-2.12778	-4.23644	-0.596938	-3.25723	NA	NA
Licking 0.2 7/22/15	Licking	0.2	7_2015	Licking 0.2	0.520355	11.8533	-3.6307	0.608773	-0.795828	11.0277	-2.61467	-0.0707426	15.571	10.9125	15.3611	1.24443	6.26796	14.437	15.5113	-2.07647	6.93445	-1.92506	-2.72904	-2.27256	0.100562	-3.72841	0.629488	0.00533602	-0.0909803	0.145137	NA
Licking-PW 0.2	Licking-PW	0.2	6_2016	Li-PW 0.2	0.857483	8.3882	2.26141	1.63258	1.94741	9.05998	-2.29823	1.51268	2.01492	1.47625	8.17848	2.31473	-1.24493	0.771357	1.42676	2.03149	0.751499	-1.38154	-2.90356	1.82618	2.31337	-1.23767	2.56649	2.15724	2.07155	2.05462	2.30952

## Sheet: RC (0.2 only)
	Well	Filter	Date	Well/Filter	Athens 0.2 10/27/15	Greene 0.2 4/2016	Licking 0.2 4/2016	Athens 0.2 7/2016	Athens 0.2 2/2016	Greene 0.2 2/2016	Licking 0.2 7/2016	Athens 0.2 4/2016	Greene 0.2 10/27/15	Greene 0.2 4/15/15	Greene 0.2 7/22/15	Athens 0.2 7/22/15	Greene 0.2 7/2016	Greene 0.2 10/7/14	Greene 0.2 7/8/14	Licking 0.2 10/27/15	Greene 0.2 1/19/15	Licking 0.2 1/19/15	Licking 0.2 2/2016	Licking 0.2 10/7/14	Licking 0.2 4/15/15	Licking 0.2 7/8/14	Athens 0.2 10/7/14	Athens 0.2 1/19/15	Athens 0.2 7/8/14	Athens 0.2 4/15/15	Licking 0.2 7/22/15	Licking-PW 0.2
Athens 0.2 10/27/15	Athens	0.2	10_2015	Athens 0.2	0	1	1	-1	-1	1	1	-1	1	1	1	-1	1	1	1	1	1	1	1	1	1	1	-1	-1	-1	-1	1	1
Greene 0.2 4/2016	Greene	0.2	4_2016	Greene 0.2	1	0	1	1	1	-1	1	1	-1	-1	-1	1	0.93	-1	-1	1	-1	1	1	1	1	1	1	1	1	1	1	1
Licking 0.2 4/2016	Licking	0.2	4_2016	Licking 0.2	1	1	0	1	1	1	-0.5	1	1	1	1	1	1	1	1	-1	1	-1	1	-0.66	-1	0.76	1	1	1	1	-1	1
Athens 0.2 7/2016	Athens	0.2	7_2016	Athens 0.2	-1	1	1	0	-1	1	1	-1	1	1	1	-0.99	1	1	1	1	1	1	1	1	1	1	-1	-1	-1	-1	1	1
Athens 0.2 2/2016	Athens	0.2	2_2016	Athens 0.2	-1	1	1	-1	0	1	1	-1	1	1	1	-1	1	1	1	1	1	1	1	1	1	1	-1	-1	-1	-1	1	1
Greene 0.2 2/2016	Greene	0.2	2_2016	Greene 0.2	1	-1	1	1	1	0	1	1	-0.85	-1	-0.88	1	1	-1	-1	1	-1	1	1	1	1	1	1	1	1	1	1	1
Licking 0.2 7/2016	Licking	0.2	7_2016	Licking 0.2	1	1	-0.5	1	1	1	0	1	1	1	1	1	1	1	1	-1	1	-1	0.67	-0.88	-0.98	-0.45	1	1	1	1	-0.99	1
Athens 0.2 4/2016	Athens	0.2	4_2016	Athens 0.2	-1	1	1	-1	-1	1	1	0	1	1	1	-0.8	1	1	1	1	1	1	1	1	1	1	-1	-1	-1	-1	1	1
Greene 0.2 10/27/15	Greene	0.2	10_2015	Greene 0.2	1	-1	1	1	1	-0.85	1	1	0	-1	-1	1	1	-1	-1	1	-1	1	1	1	1	1	1	1	1	1	1	1
Greene 0.2 4/15/15	Greene	0.2	4_2015	Greene 0.2	1	-1	1	1	1	-1	1	1	-1	0	-1	1	-1	-1	-1	1	-1	1	1	1	1	1	1	1	1	1	1	1
Greene 0.2 7/22/15	Greene	0.2	7_2015	Greene 0.2	1	-1	1	1	1	-0.88	1	1	-1	-1	0	1	1	-1	-1	1	-0.99	1	1	1	1	1	1	1	1	1	1	1
Athens 0.2 7/22/15	Athens	0.2	7_2015	Athens 0.2	-1	1	1	-0.99	-1	1	1	-0.8	1	1	1	0	1	1	1	1	1	1	1	1	1	1	-1	-1	-1	-1	1	1
Greene 0.2 7/2016	Greene	0.2	7_2016	Greene 0.2	1	0.93	1	1	1	1	1	1	1	-1	1	1	0	-1	-0.19	1	-0.95	1	1	1	1	1	1	1	1	1	1	1
Greene 0.2 10/7/14	Greene	0.2	10_2014	Greene 0.2	1	-1	1	1	1	-1	1	1	-1	-1	-1	1	-1	0	-0.91	1	-1	1	1	1	1	1	1	1	1	1	1	1
Greene 0.2 7/8/14	Greene	0.2	7_2014	Greene 0.2	1	-1	1	1	1	-1	1	1	-1	-1	-1	1	-0.19	-0.91	0	1	-0.93	1	1	1	1	1	1	1	1	1	1	1
Licking 0.2 10/27/15	Licking	0.2	10_2015	Licking 0.2	1	1	-1	1	1	1	-1	1	1	1	1	1	1	1	1	0	1	-1	0.63	-1	-1	-0.27	1	1	1	1	-1	1
Greene 0.2 1/19/15	Greene	0.2	1_2015	Greene 0.2	1	-1	1	1	1	-1	1	1	-1	-1	-0.99	1	-0.95	-1	-0.93	1	0	1	1	1	1	1	1	1	1	1	1	1
Licking 0.2 1/19/15	Licking	0.2	1_2015	Licking 0.2	1	1	-1	1	1	1	-1	1	1	1	1	1	1	1	1	-1	1	0	-0.36	-1	-1	-0.91	1	1	1	1	-1	0.98
Licking 0.2 2/2016	Licking	0.2	2_2016	Licking 0.2	1	1	1	1	1	1	0.67	1	1	1	1	1	1	1	1	0.63	1	-0.36	0	0.23	-0.31	0.43	1	1	1	1	0.18	1
Licking 0.2 10/7/14	Licking	0.2	10_2014	Licking 0.2	1	1	-0.66	1	1	1	-0.88	1	1	1	1	1	1	1	1	-1	1	-1	0.23	0	-0.98	-1	1	1	1	1	-1	0.98
Licking 0.2 4/15/15	Licking	0.2	4_2015	Licking 0.2	1	1	-1	1	1	1	-0.98	1	1	1	1	1	1	1	1	-1	1	-1	-0.31	-0.98	0	-0.99	1	1	1	0.99	-1	1
Licking 0.2 7/8/14	Licking	0.2	7_2014	Licking 0.2	1	1	0.76	1	1	1	-0.45	1	1	1	1	1	1	1	1	-0.27	1	-0.91	0.43	-1	-0.99	0	1	1	0.99	0.99	-0.92	0.96
Athens 0.2 10/7/14	Athens	0.2	10_2014	Athens 0.2	-1	1	1	-1	-1	1	1	-1	1	1	1	-1	1	1	1	1	1	1	1	1	1	1	0	-1	-1	-0.99	1	1
Athens 0.2 1/19/15	Athens	0.2	1_2015	Athens 0.2	-1	1	1	-1	-1	1	1	-1	1	1	1	-1	1	1	1	1	1	1	1	1	1	1	-1	0	-1	-1	1	1
Athens 0.2 7/8/14	Athens	0.2	7_2014	Athens 0.2	-1	1	1	-1	-1	1	1	-1	1	1	1	-1	1	1	1	1	1	1	1	1	1	0.99	-1	-1	0	-1	1	1
Athens 0.2 4/15/15	Athens	0.2	4_2015	Athens 0.2	-1	1	1	-1	-1	1	1	-1	1	1	1	-1	1	1	1	1	1	1	1	1	0.99	0.99	-0.99	-1	-1	0	1	0.99
Licking 0.2 7/22/15	Licking	0.2	7_2015	Licking 0.2	1	1	-1	1	1	1	-0.99	1	1	1	1	1	1	1	1	-1	1	-1	0.18	-1	-1	-0.92	1	1	1	1	0	1
Licking-PW 0.2	Licking-PW	0.2	6_2016	Li-PW 0.2	1	1	1	1	1	1	1	1	1	1	1	1	1	1	1	1	1	0.98	1	0.98	1	0.96	1	1	1	0.99	1	0
